# Supplementary material for: Role of oxygenation devices in alleviating the oxygen crisis in India
Source: PLOS Glob Public Health. 2023 Aug 17;3(8):e0002297. doi: 10.1371/journal.pgph.0002297 (PMC10434891; doi:10.1371/journal.pgph.0002297)
Supplement: S1 Data — (XLSX) [file pgph.0002297.s003.xlsx]

## Sheet: Sheet1
o2	o6	oc	cylinder	consent	a1	a2	a3	a4	a5	a6	a7	a8	a9	a10	a10_1	a10_2	a10_3	a10_4	a10_0	a10__888	a10_os	a10os_std	a11	a12	c1	c2	c3	c4	c4_1	c4_2	c4_3	c5	c6	c6_1	c6_2	c6_3	c6_4	c6_5	c6_0	c6__888	c6_os	c6os_std	d1	d2	d2_1	d2_2	d2_3	d2_4	d2_5
ANDHRA PRADESH	GOVERNMENT HOSPITAL	4	0	Yes	During the peak of the second wave	6	May	10	Significantly	2	1	1	No	2	0	1	0	0	0	0			6	6	Some elecricity outlets work but are not adequate for the number of devices at t	Insufficient access to distilled / sterile water	Technicians are available but significant time delays faced in access	1	1	0	0	No storage facilities are available	5	0	0	0	0	1	0	0			Somewhat Decreased	2	0	1	0	0	0
ANDHRA PRADESH	GOVERNMENT HOSPITAL	50	0	Yes	During the peak of the second wave	50	June	150	Significantly	20	10	20	No	1 2	1	1	0	0	0	0			1000	600	Some elecricity outlets work but are not adequate for the number of devices at t	Access only to tap and filtered water	Sufficient number of technicians available in a timely manner	1	1	0	0	Storage facilities are available but not sufficient for all devices	1 2 4	1	1	0	1	0	0	0			Somewhat Decreased	1 2 4	1	1	0	1	0
ANDHRA PRADESH	GOVERNMENT HOSPITAL	0	20	Yes	During the peak of the second wave	20	May	50	Moderately	5	20	10	Yes	1 2 3	1	1	1	0	0	0			1000	500	The facility has sufficient number of functional electricity outlets to meet its	Access only to tap and filtered water	Technicians are available but significant time delays faced in access	1	1	0	0	Storage facilities are available but not sufficient for all devices	1 2 4	1	1	0	1	0	0	0			Somewhat Decreased	1 2 4	1	1	0	1	0
ANDHRA PRADESH	GOVERNMENT- PHC/CHC	0	7	Yes	During the peak of the second wave	20	May	50	Significantly	15	20	5	No	1 2 3	1	1	1	0	0	0			200	100	Some elecricity outlets work but are not adequate for the number of devices at t	Access only to tap and filtered water	Technicians are available but significant time delays faced in access	1 2	1	1	0	Storage facilities are available but not sufficient for all devices	1 3 4	1	0	1	1	0	0	0			Significantly Decreased	1 2	1	1	0	0	0
ANDHRA PRADESH	GOVERNMENT- PHC/CHC	0	20	Yes	During the peak of the second wave	10	May	20	Completely	5	20	5	No	1 2 4	1	1	0	1	0	0			200	100	The facility has sufficient number of functional electricity outlets to meet its	Access only to tap and filtered water	Technicians are available but significant time delays faced in access	1	1	0	0	Storage facilities are available but not sufficient for all devices	1 2 4	1	1	0	1	0	0	0			Significantly Decreased	2 4	0	1	0	1	0
ANDHRA PRADESH	GOVERNMENT- PHC/CHC	0	5	Yes	During the peak of the second wave	10	June	20	Completely	4	25	5	No	1 2 4	1	1	0	1	0	0			200	100	The facility has sufficient number of functional electricity outlets to meet its	Access only to tap and filtered water	Technicians are available but significant time delays faced in access	3	0	0	1	Storage facilities are available and sufficent	2 4	0	1	0	1	0	0	0			Significantly Decreased	2 4	0	1	0	1	0
ANDHRA PRADESH	GOVERNMENT HOSPITAL	25	0	Yes	During the peak of the second wave	10	June	50	Completely	10	20	10	No	1 2 4	1	1	0	1	0	0			500	300	Some elecricity outlets work but are not adequate for the number of devices at t	Access only to tap and filtered water	Technicians are available but significant time delays faced in access	2	0	1	0	Storage facilities are available but not sufficient for all devices	1 3 4	1	0	1	1	0	0	0			Somewhat Decreased	1 2 4	1	1	0	1	0
ANDHRA PRADESH	OTHERS	2	0	Yes	During the peak of the second wave	2	May	10	Completely	2	20	2	No	1 3	1	0	1	0	0	0			100	50	The facility has sufficient number of functional electricity outlets to meet its	Access only to tap and filtered water	Sufficient number of technicians available in a timely manner	3	0	0	1	Storage facilities are available and sufficent	0	0	0	0	0	0	1	0			Significantly Decreased	1 2 4	1	1	0	1	0
ANDHRA PRADESH	GOVERNMENT HOSPITAL	0	22	Yes	During the peak of the second wave	10	May	20	Not at all	12	20	5	No	0	0	0	0	0	1	0			835	835	The facility has sufficient number of functional electricity outlets to meet its	Sufficient access to distilled / sterile water	No technicians are available	3	0	0	1	Storage facilities are available but not sufficient for all devices	2 3 5	0	1	1	0	1	0	0			Not Changed at All	1 2 3	1	1	1	0	0
ANDHRA PRADESH	GOVERNMENT HOSPITAL	0	30	Yes	During the peak of the second wave	3	May	10	Significantly	6	30	5	No	1 2 3	1	1	1	0	0	0					The facility has sufficient number of functional electricity outlets to meet its	Access only to tap and filtered water	Sufficient number of technicians available in a timely manner	3	0	0	1	Storage facilities are available and sufficent	2	0	1	0	0	0	0	0			Facility requirements completely met	1 2 3	1	1	1	0	0
ANDHRA PRADESH	GOVERNMENT- PHC/CHC	0	4	Yes	During the peak of the second wave	3	May	6	Moderately	6	10	6	No	1 2 3	1	1	1	0	0	0			315	270	The facility has sufficient number of functional electricity outlets to meet its	Insufficient access to distilled / sterile water	No technicians are available	3	0	0	1	Storage facilities are available and sufficent	2 3	0	1	1	0	0	0	0			Somewhat Decreased	1 2 3	1	1	1	0	0
ANDHRA PRADESH	GOVERNMENT- PHC/CHC	0	5	Yes	During the peak of the second wave	5	May	15	Not at all	5	25	4	No	0	0	0	0	0	1	0			90	90	The facility has sufficient number of functional electricity outlets to meet its	Access only to tap and filtered water	No technicians are available	3	0	0	1	Storage facilities are available and sufficent	2 3	0	1	1	0	0	0	0			Not Changed at All	5	0	0	0	0	1
ANDHRA PRADESH	GOVERNMENT- PHC/CHC	5	0	Yes	After the peak of the second wave	2	June	6	Moderately	2		4	No	1 3	1	0	1	0	0	0			80	60	The facility has sufficient number of functional electricity outlets to meet its	Access only to tap and filtered water	No technicians are available	3	0	0	1	Storage facilities are available and sufficent	2 3	0	1	1	0	0	0	0			Somewhat Decreased	1 2 3	1	1	1	0	0
ANDHRA PRADESH	GOVERNMENT- PHC/CHC	2	0	Yes	During the peak of the second wave	10	May	15	Moderately	12	20	7	No	1 2 3	1	1	1	0	0	0					The facility has sufficient number of functional electricity outlets to meet its	Insufficient access to distilled / sterile water	No technicians are available	3	0	0	1	No storage facilities are available	2 3 5	0	1	1	0	1	0	0			Somewhat Decreased	1 2 3	1	1	1	0	0
ANDHRA PRADESH	OTHERS	2	0	Yes	During the peak of the second wave	10	May	15	Moderately	10	25	4	No	1 3	1	0	1	0	0	0			125	100	The facility has sufficient number of functional electricity outlets to meet its	Insufficient access to distilled / sterile water	No technicians are available	3	0	0	1	Storage facilities are available and sufficent	2 3	0	1	1	0	0	0	0			Somewhat Decreased	1 3	1	0	1	0	0
ANDHRA PRADESH	GOVERNMENT- PHC/CHC	0	5	Yes	During the peak of the second wave	15	May	20	Moderately	15	20	5	No	1 2 3	1	1	1	0	0	0					Some elecricity outlets work but are not adequate for the number of devices at t	Insufficient access to distilled / sterile water	No technicians are available	3	0	0	1	No storage facilities are available	1 2 3	1	1	1	0	0	0	0			Somewhat Decreased	2 3	0	1	1	0	0
ANDHRA PRADESH	GOVERNMENT HOSPITAL	10	0	Yes	During the peak of the second wave	40	May	60	Moderately	60	30	9	No	1 2 3	1	1	1	0	0	0			1000	900	The facility has sufficient number of functional electricity outlets to meet its	Sufficient access to distilled / sterile water	Sufficient number of technicians available in a timely manner	3	0	0	1	Storage facilities are available and sufficent	0	0	0	0	0	0	1	0			Somewhat Decreased	1 2	1	1	0	0	0
ANDHRA PRADESH	GOVERNMENT HOSPITAL	15	0	Yes	After the peak of the second wave	20	May	30	Significantly	15	30	8	No	1 2 3 4	1	1	1	1	0	0			600	450	The facility has sufficient number of functional electricity outlets to meet its	Sufficient access to distilled / sterile water	Sufficient number of technicians available in a timely manner	3	0	0	1	Storage facilities are available and sufficent	0	0	0	0	0	0	1	0			Somewhat Decreased	1 2 3	1	1	1	0	0
ASSAM	PRIVATE	2	0	Yes	During the peak of the second wave	6	May	5	Significantly	5	0		Yes	1	1	0	0	0	0	0			10	10	The facility has sufficient number of functional electricity outlets to meet its	Sufficient access to distilled / sterile water	Sufficient number of technicians available in a timely manner	3	0	0	1	Storage facilities are available and sufficent	0	0	0	0	0	0	1	0			Significantly Decreased	1	1	0	0	0	0
ASSAM	GOVERNMENT HOSPITAL	18	0	Yes	During the peak of the second wave	2	June	2	Completely	0	0	20	Yes	1	1	0	0	0	0	0			12	12	Most electricity outlets do not work or are not adequate for devices to work	Sufficient access to distilled / sterile water	No technicians are available	1 2	1	1	0	Storage facilities are available and sufficent	1 2 4	1	1	0	1	0	0	0			Somewhat Decreased	1	1	0	0	0	0
ASSAM	GOVERNMENT HOSPITAL	44	64	Yes	During the peak of the second wave	200	June	330	Significantly	20	5	100	Yes	0	0	0	0	0	1	0					The facility has sufficient number of functional electricity outlets to meet its	Sufficient access to distilled / sterile water	Sufficient number of technicians available in a timely manner	3	0	0	1	Storage facilities are available and sufficent	0	0	0	0	0	0	1	0			Somewhat Decreased	5	0	0	0	0	1
ASSAM	GOVERNMENT HOSPITAL	18	0	Yes	During the peak of the second wave	10	May	50	Significantly	20	20	50	Yes	2	0	1	0	0	0	0			50	50	The facility has sufficient number of functional electricity outlets to meet its	Sufficient access to distilled / sterile water	No technicians are available	2	0	1	0	Storage facilities are available but not sufficient for all devices	1 3 4	1	0	1	1	0	0	0			Significantly Decreased	1 2	1	1	0	0	0
BIHAR	GOVERNMENT- PHC/CHC	10	0	Yes	During the peak of the second wave	10	March	15	Completely	13		15	Yes	1 2 3	1	1	1	0	0	0			400	300	The facility has sufficient number of functional electricity outlets to meet its	Access only to tap and filtered water	Technicians are available but significant time delays faced in access	3	0	0	1	Storage facilities are available and sufficent	0	0	0	0	0	0	1	0			Somewhat Decreased	5	0	0	0	0	1
BIHAR	GOVERNMENT- PHC/CHC	5	0	Yes	After the peak of the second wave	12	June	15	Significantly	3	0		No	1 2	1	1	0	0	0	0			160	30	The facility has sufficient number of functional electricity outlets to meet its	Access only to tap and filtered water	Sufficient number of technicians available in a timely manner	3	0	0	1	Storage facilities are available and sufficent	0	0	0	0	0	0	1	0			Not Changed at All	1 2	1	1	0	0	0
BIHAR	COVID CARE CENTER	12	0	Yes	After the peak of the second wave	0	May	95	Significantly	0	0	15	No	1	1	0	0	0	0	0			1500	1000	The facility has sufficient number of functional electricity outlets to meet its	Access only to tap and filtered water	Sufficient number of technicians available in a timely manner	3	0	0	1	Storage facilities are available and sufficent	0	0	0	0	0	0	1	0			Not Changed at All	1 2	1	1	0	0	0
BIHAR	GOVERNMENT HOSPITAL	1	0	Yes	During the peak of the second wave	0	May	4	Not at all	0	0	10	No	0	0	0	0	0	1	0			50	50	The facility has sufficient number of functional electricity outlets to meet its	Access only to tap and filtered water	Technicians are available but significant time delays faced in access	3	0	0	1	Storage facilities are available and sufficent	3	0	0	1	0	0	0	0			Not Changed at All	5	0	0	0	0	1
BIHAR	GOVERNMENT HOSPITAL	7	0	Yes	After the peak of the second wave	0	April	7	Significantly	0	0	20	Yes	0	0	0	0	0	1	0			300	300	The facility has sufficient number of functional electricity outlets to meet its	Access only to tap and filtered water	No technicians are available	3	0	0	1	Storage facilities are available and sufficent	3	0	0	1	0	0	0	0			Significantly Decreased	1 2 3	1	1	1	0	0
BIHAR	GOVERNMENT HOSPITAL	7	0	Yes	After the peak of the second wave	4	May	12	Significantly	5	0	12	No	1 2	1	1	0	0	0	0			200	200	The facility has sufficient number of functional electricity outlets to meet its	Access only to tap and filtered water	Sufficient number of technicians available in a timely manner	3	0	0	1	Storage facilities are available and sufficent	0	0	0	0	0	0	1	0			Not Changed at All	1 2	1	1	0	0	0
BIHAR	OTHERS	41	0	Yes	During the peak of the second wave	0	April	10	Significantly	0	0	5	Yes	1 2	1	1	0	0	0	0			500	80	The facility has sufficient number of functional electricity outlets to meet its	Sufficient access to distilled / sterile water	Sufficient number of technicians available in a timely manner	3	0	0	1	Storage facilities are available and sufficent	0	0	0	0	0	0	1	0			Somewhat Decreased	1 2 3	1	1	1	0	0
CHHATTISGARH	GOVERNMENT HOSPITAL	30	0	Yes	During the peak of the second wave	50	June	70	Significantly	25	3	25	Yes	1 2 3	1	1	1	0	0	0			1247	500	The facility has sufficient number of functional electricity outlets to meet its	Access only to tap and filtered water	Sufficient number of technicians available in a timely manner	3	0	0	1	Storage facilities are available but not sufficient for all devices	2 4 5	0	1	0	1	1	0	0			Significantly Decreased	1 2 3	1	1	1	0	0
CHHATTISGARH	GOVERNMENT HOSPITAL	40	0	Yes	During the peak of the second wave	18	May	10	Significantly	4	0	15	No	1 3 4	1	0	1	1	0	0					The facility has sufficient number of functional electricity outlets to meet its	Access only to tap and filtered water	Technicians are available but significant time delays faced in access	3	0	0	1	Storage facilities are available but not sufficient for all devices	3 5	0	0	1	0	1	0	0			Significantly Decreased	1 2 3 4	1	1	1	1	0
CHHATTISGARH	PRIVATE	0	3	Yes	During the peak of the second wave		May		Significantly		0	4	Yes	0	0	0	0	0	1	0					The facility has sufficient number of functional electricity outlets to meet its	Sufficient access to distilled / sterile water	Sufficient number of technicians available in a timely manner	3	0	0	1	Storage facilities are available and sufficent	0	0	0	0	0	0	1	0			Significantly Decreased	5	0	0	0	0	1
DELHI	OTHERS	1	0	Yes	During the peak of the second wave	2	May	20	Moderately	5	0	10	No	0	0	0	0	0	1	0			382	382	The facility has sufficient number of functional electricity outlets to meet its	Sufficient access to distilled / sterile water	Sufficient number of technicians available in a timely manner	3	0	0	1	Storage facilities are available and sufficent	0	0	0	0	0	0	1	0			Facility requirements completely met	3	0	0	1	0	0
DELHI	OTHERS	1	0	Yes	During the peak of the second wave	0	May	30	Significantly	2	0	4	No	1 4	1	0	0	1	0	0			275	230	The facility has sufficient number of functional electricity outlets to meet its	Sufficient access to distilled / sterile water	Sufficient number of technicians available in a timely manner	3	0	0	1	Storage facilities are available and sufficent	0	0	0	0	0	0	1	0			Significantly Decreased	1 4	1	0	0	1	0
DELHI	GOVERNMENT HOSPITAL	50	0	Yes	During the peak of the second wave	30	May	40	Completely	10	0		Yes	1 2	1	1	0	0	0	0			540	240	The facility has sufficient number of functional electricity outlets to meet its	Sufficient access to distilled / sterile water	Sufficient number of technicians available in a timely manner	3	0	0	1	Storage facilities are available and sufficent	0	0	0	0	0	0	1	0			Somewhat Decreased	5	0	0	0	0	1
DELHI	GOVERNMENT HOSPITAL	75	0	Yes	During the peak of the second wave	200	April	500	Significantly	100	0	100	No	1 2 3	1	1	1	0	0	0			4000	2000	The facility has sufficient number of functional electricity outlets to meet its	Sufficient access to distilled / sterile water	Sufficient number of technicians available in a timely manner	3	0	0	1	Storage facilities are available and sufficent	3	0	0	1	0	0	0	0			Significantly Decreased	1 2 3	1	1	1	0	0
DELHI	PRIVATE	10	0	Yes	During the peak of the second wave	150	May	250	Significantly	150	0	100	Yes	1 2	1	1	0	0	0	0			1000	900	The facility has sufficient number of functional electricity outlets to meet its	Sufficient access to distilled / sterile water	Sufficient number of technicians available in a timely manner	3	0	0	1	Storage facilities are available and sufficent	0	0	0	0	0	0	1	0			Facility requirements completely met	1 2	1	1	0	0	0
DELHI	PRIVATE	40	0	Yes	During the peak of the second wave	100	May	200	Completely	100	0	65	Yes	0	0	0	0	0	1	0			1026	250	The facility has sufficient number of functional electricity outlets to meet its	Sufficient access to distilled / sterile water	Sufficient number of technicians available in a timely manner	3	0	0	1	Storage facilities are available and sufficent	0	0	0	0	0	0	1	0			Somewhat Decreased	1 2	1	1	0	0	0
DELHI	COVID CARE CENTER	50	0	Yes	During the peak of the second wave	15	May	150	Significantly	12	0	100	Yes	1 2 3 4	1	1	1	1	0	0			2587	2500	The facility has sufficient number of functional electricity outlets to meet its	Sufficient access to distilled / sterile water	Sufficient number of technicians available in a timely manner	3	0	0	1	Storage facilities are available and sufficent	0	0	0	0	0	0	1	0			Significantly Decreased	1 2 3 4	1	1	1	1	0
DELHI	GOVERNMENT HOSPITAL	30	0	Yes	During the peak of the second wave	50	April	100	Completely	55	0	100	Yes	1 4	1	0	0	1	0	0			456	100	The facility has sufficient number of functional electricity outlets to meet its	Sufficient access to distilled / sterile water	Sufficient number of technicians available in a timely manner	3	0	0	1	Storage facilities are available and sufficent	0	0	0	0	0	0	1	0			Somewhat Decreased	1 4	1	0	0	1	0
DELHI	PRIVATE	10	0	Yes	During the peak of the second wave	10	May	70	Significantly	12	0	100	Yes	1 2 3 4	1	1	1	1	0	0			2750	1500	The facility has sufficient number of functional electricity outlets to meet its	Sufficient access to distilled / sterile water	Sufficient number of technicians available in a timely manner	3	0	0	1	Storage facilities are available and sufficent	0	0	0	0	0	0	1	0			Significantly Decreased	1 2 3 4	1	1	1	1	0
DELHI	PRIVATE	50	0	Yes	During the peak of the second wave	150	May	200	Significantly	150	0		No	2 3	0	1	1	0	0	0					The facility has sufficient number of functional electricity outlets to meet its	Sufficient access to distilled / sterile water	Sufficient number of technicians available in a timely manner	3	0	0	1	Storage facilities are available and sufficent	2	0	1	0	0	0	0	0			Not Changed at All	1 3 4	1	0	1	1	0
DELHI	OTHERS	25	0	Yes	During the peak of the second wave	150	April	250	Completely	5	0	45	No	1 2 4	1	1	0	1	0	0			430	150	The facility has sufficient number of functional electricity outlets to meet its	Sufficient access to distilled / sterile water	Sufficient number of technicians available in a timely manner	3	0	0	1	Storage facilities are available and sufficent	0	0	0	0	0	0	1	0			Facility requirements completely met	1 2 4	1	1	0	1	0
GUJARAT	OTHERS	1	0	Yes	During the peak of the second wave	10	March	10	Completely	5	0	3	Yes	1	1	0	0	0	0	0			250	100	The facility has sufficient number of functional electricity outlets to meet its	Access only to tap and filtered water	No technicians are available	3	0	0	1	Storage facilities are available and sufficent	0	0	0	0	0	0	1	0			Not Changed at All	1 2	1	1	0	0	0
GUJARAT	PRIVATE	0	3	Yes	During the peak of the second wave	40	May	20	Completely	5	0	10	Yes	1 2	1	1	0	0	0	0			500	200	The facility has sufficient number of functional electricity outlets to meet its	Insufficient access to distilled / sterile water	Sufficient number of technicians available in a timely manner	3	0	0	1	Storage facilities are available and sufficent	0	0	0	0	0	0	1	0			Somewhat Decreased	5	0	0	0	0	1
GUJARAT	GOVERNMENT HOSPITAL	60	0	Yes	During the peak of the second wave	100	May	400	Completely	100	25		Yes	1 2 3	1	1	1	0	0	0					The facility has sufficient number of functional electricity outlets to meet its	Insufficient access to distilled / sterile water	Sufficient number of technicians available in a timely manner	3	0	0	1	Storage facilities are available and sufficent	0	0	0	0	0	0	1	0			Somewhat Decreased	1 3	1	0	1	0	0
HARYANA	GOVERNMENT HOSPITAL	50	0	Yes	During the peak of the second wave	0	April	5	Moderately	0	0	2	No	-888	0	0	0	0	0	1	We are not installed your oxygen concentrator because less patient are need of O2 in our facility during second wave.	OC not installed during second wave	27	27	The facility has sufficient number of functional electricity outlets to meet its	Sufficient access to distilled / sterile water	Sufficient number of technicians available in a timely manner	3	0	0	1	Storage facilities are available and sufficent	0	0	0	0	0	0	1	0			Significantly Decreased	1 3	1	0	1	0	0
HARYANA	GOVERNMENT- PHC/CHC	3	0	Yes	After the peak of the second wave	0	April	12	Moderately	2	0		Yes	1 2 3 4	1	1	1	1	0	0			129	120	The facility has sufficient number of functional electricity outlets to meet its	Sufficient access to distilled / sterile water	Technicians are available but significant time delays faced in access	3	0	0	1	Storage facilities are available and sufficent	3	0	0	1	0	0	0	0			Significantly Decreased	1 2 3 4	1	1	1	1	0
HARYANA	GOVERNMENT- PHC/CHC	4	0	Yes	After the peak of the second wave	0	April	15	Moderately	0	0		Yes	0	0	0	0	0	1	0			80	70	The facility has sufficient number of functional electricity outlets to meet its	Access only to tap and filtered water	Sufficient number of technicians available in a timely manner	3	0	0	1	Storage facilities are available and sufficent	0	0	0	0	0	0	1	0			Significantly Decreased	1 2 3 4	1	1	1	1	0
HARYANA	GOVERNMENT- PHC/CHC	3	0	Yes	During the peak of the second wave	2	April	12	Significantly	0	0	11	Yes	1 3 4	1	0	1	1	0	0			100	30	The facility has sufficient number of functional electricity outlets to meet its	Access only to tap and filtered water	Technicians are available but significant time delays faced in access	3	0	0	1	Storage facilities are available and sufficent	-888	0	0	0	0	0	0	1	Our facility is new just made in before second wave and here we need some things like beds for casualty,chairs,curtains,dressing table,side locker table.	Shortage of hospital supplies	Significantly Decreased	1 3 4	1	0	1	1	0
HARYANA	GOVERNMENT- PHC/CHC	3	0	Yes	After the peak of the second wave	4	April	10	Moderately	2	0	3	No	-888	0	0	0	0	0	1	Your oxygen concentrator are reached us after 2nd wave so these are not much useful for us.	OC not installed during second wave	70	65	The facility has sufficient number of functional electricity outlets to meet its	Sufficient access to distilled / sterile water	Technicians are available but significant time delays faced in access	3	0	0	1	Storage facilities are available and sufficent	-888	0	0	0	0	0	0	1	PSAs set and oxygen backup room and sheets are not available.	Shortage PSA set & hospital supplies	Significantly Decreased	1 2 3 4	1	1	1	1	0
HARYANA	GOVERNMENT- PHC/CHC	5	0	Yes	During the peak of the second wave	0	April	0	Significantly	0	0	6	No	-888	0	0	0	0	0	1	No covid patient admit .	Didn't admit any patient after OC got delivered	0	0	The facility has sufficient number of functional electricity outlets to meet its	Sufficient access to distilled / sterile water	Sufficient number of technicians available in a timely manner	3	0	0	1	Storage facilities are available and sufficent	0	0	0	0	0	0	1	0			Significantly Decreased	1 2 3 4	1	1	1	1	0
HARYANA	GOVERNMENT- PHC/CHC	3	0	Yes	During the peak of the second wave	0	May	25	Significantly	0	0	12	No	-888	0	0	0	0	0	1	We are not admit any patient,after giving oxygen support we refer the patient to district hospital.	Didn't admit any patient after OC got delivered	0	0	The facility has sufficient number of functional electricity outlets to meet its	Sufficient access to distilled / sterile water	Technicians are available but significant time delays faced in access	3	0	0	1	Storage facilities are available and sufficent	0	0	0	0	0	0	1	0			Significantly Decreased	1 2 3 4	1	1	1	1	0
HARYANA	GOVERNMENT- PHC/CHC	3	0	Yes	After the peak of the second wave	0	May	3	Moderately	0	0	8	No	0	0	0	0	0	1	0			5	5	The facility has sufficient number of functional electricity outlets to meet its	Sufficient access to distilled / sterile water	Technicians are available but significant time delays faced in access	3	0	0	1	Storage facilities are available and sufficent	0	0	0	0	0	0	1	0			Significantly Decreased	1 2 3	1	1	1	0	0
HARYANA	GOVERNMENT HOSPITAL	30	0	Yes	During the peak of the second wave	8	May	45	Moderately	6	0		Yes	1 -888	1	0	0	0	0	1	Oxygen concentrator we have only 2 days before end of second wave ,so they are not so beneficial ,just supportive for few patient.	OC not installed during second wave	750	750	The facility has sufficient number of functional electricity outlets to meet its	Sufficient access to distilled / sterile water	Sufficient number of technicians available in a timely manner	3	0	0	1	Storage facilities are available and sufficent	0	0	0	0	0	0	1	0			Facility requirements completely met	1 2 3 4	1	1	1	1	0
HARYANA	GOVERNMENT- PHC/CHC	3	0	Yes	During the peak of the second wave	0	April	15	Moderately	0	0	1	No	-888	0	0	0	0	0	1	Our facility not admit any patient just give treatment in home isolation.	Provide only home isolation care	0	0	The facility has sufficient number of functional electricity outlets to meet its	Sufficient access to distilled / sterile water	Technicians are available but significant time delays faced in access	3	0	0	1	Storage facilities are available and sufficent	-888	0	0	0	0	0	0	1	Ventilator and staff manpower are very big problem .	Shortage of medical requirements and medical personnel	Significantly Decreased	5	0	0	0	0	1
HARYANA	GOVERNMENT- PHC/CHC	3	0	Yes	After the peak of the second wave	0	May	15	Moderately	0	0	1	No	0	0	0	0	0	1	0					The facility has sufficient number of functional electricity outlets to meet its	Sufficient access to distilled / sterile water	Sufficient number of technicians available in a timely manner	3	0	0	1	Storage facilities are available and sufficent	0	0	0	0	0	0	1	0			Significantly Decreased	5	0	0	0	0	1
HARYANA	GOVERNMENT- PHC/CHC	3	0	Yes	During the peak of the second wave	0	May	15	Significantly	0	0	2	No	-888	0	0	0	0	0	1	We provide home isolation care and give medication,those patient need oxygen support,they going into city hospital themselves.	Provide only home isolation care	0	0	The facility has sufficient number of functional electricity outlets to meet its	Sufficient access to distilled / sterile water	Sufficient number of technicians available in a timely manner	3	0	0	1	Storage facilities are available and sufficent	0	0	0	0	0	0	1	0			Significantly Decreased	3	0	0	1	0	0
HARYANA	GOVERNMENT- PHC/CHC	3	0	Yes	During the peak of the second wave	0	April	15	Not at all	0	0	1	No	-888	0	0	0	0	0	1	We are not able to install these oxygen concentrator.	OC not installed during second wave	0	0	The facility has sufficient number of functional electricity outlets to meet its	Sufficient access to distilled / sterile water	Technicians are available but significant time delays faced in access	3	0	0	1	Storage facilities are available and sufficent	0	0	0	0	0	0	1	0			Somewhat Decreased	1 3	1	0	1	0	0
HARYANA	GOVERNMENT- PHC/CHC	3	0	Yes	After the peak of the second wave	0	May	15	Significantly	0	0	1	No	-888	0	0	0	0	0	1	Our facility provide only home isolation care patient medication.	Provide only home isolation care	0	0	The facility has sufficient number of functional electricity outlets to meet its	Sufficient access to distilled / sterile water	Sufficient number of technicians available in a timely manner	3	0	0	1	Storage facilities are available and sufficent	0	0	0	0	0	0	1	0			Significantly Decreased	3 4	0	0	1	1	0
HARYANA	OTHERS	1	0	Yes	During the peak of the second wave	0	May	20	Completely	4	0	4	Yes	1 2 3 4	1	1	1	1	0	0			385	300	The facility has sufficient number of functional electricity outlets to meet its	Sufficient access to distilled / sterile water	Sufficient number of technicians available in a timely manner	3	0	0	1	Storage facilities are available and sufficent	0	0	0	0	0	0	1	0			Significantly Decreased	1 2 3 4	1	1	1	1	0
HARYANA	GOVERNMENT HOSPITAL	50	0	Yes	During the peak of the second wave	50	May	180	Significantly	50	0	100	No	1 2 3 4	1	1	1	1	0	0			3000	2000	The facility has sufficient number of functional electricity outlets to meet its	Sufficient access to distilled / sterile water	Sufficient number of technicians available in a timely manner	3	0	0	1	Storage facilities are available and sufficent	0	0	0	0	0	0	1	0			Significantly Decreased	1 2 3	1	1	1	0	0
HARYANA	GOVERNMENT- PHC/CHC	3	0	Yes	After the peak of the second wave	0	April	20	Completely	0	0	7	No	1 2 4	1	1	0	1	0	0			300	100	The facility has sufficient number of functional electricity outlets to meet its	Sufficient access to distilled / sterile water	Sufficient number of technicians available in a timely manner	3	0	0	1	Storage facilities are available and sufficent	-888	0	0	0	0	0	0	1	X ray machine not available in our facility.	Shortage of medical instruments	Somewhat Decreased	1 3	1	0	1	0	0
HARYANA	GOVERNMENT- PHC/CHC	3	0	Yes	During the peak of the second wave	1	April	15	Significantly	0	0	10	No	1 3 4	1	0	1	1	0	0			350	80	The facility has sufficient number of functional electricity outlets to meet its	Access only to tap and filtered water	Sufficient number of technicians available in a timely manner	3	0	0	1	Storage facilities are available and sufficent	-888	0	0	0	0	0	0	1	Sufficient mask,bedsheets,Thermometer are not available in our facility.	Shortage of medical instruments and hospital supplies	Somewhat Decreased	1 3 4	1	0	1	1	0
HARYANA	GOVERNMENT- PHC/CHC	3	0	Yes	After the peak of the second wave	15	May	30	Completely	3	0	15	Yes	1 4	1	0	0	1	0	0			330	250	The facility has sufficient number of functional electricity outlets to meet its	Sufficient access to distilled / sterile water	Sufficient number of technicians available in a timely manner	3	0	0	1	Storage facilities are available and sufficent	0	0	0	0	0	0	1	0			Somewhat Decreased	1 3 4	1	0	1	1	0
HARYANA	GOVERNMENT- PHC/CHC	3	0	Yes	After the peak of the second wave	0	April	15	Significantly	0	0		No	1 4	1	0	0	1	0	0			180	50	The facility has sufficient number of functional electricity outlets to meet its	Access only to tap and filtered water	Sufficient number of technicians available in a timely manner	3	0	0	1	Storage facilities are available and sufficent	0	0	0	0	0	0	1	0			Somewhat Decreased	1 3	1	0	1	0	0
HARYANA	GOVERNMENT- PHC/CHC	3	0	Yes	After the peak of the second wave	5	May	15	Significantly	0	0	3	No	1 4	1	0	0	1	0	0			50	15	The facility has sufficient number of functional electricity outlets to meet its	Sufficient access to distilled / sterile water	Sufficient number of technicians available in a timely manner	3	0	0	1	Storage facilities are available and sufficent	0	0	0	0	0	0	1	0			Somewhat Decreased	1 3 4	1	0	1	1	0
HIMACHAL PRADESH	GOVERNMENT- PHC/CHC	16	0	Yes	During the peak of the second wave	15	April	20	Significantly	0	0	7	Yes	2	0	1	0	0	0	0			20	5	Some elecricity outlets work but are not adequate for the number of devices at t	Access only to tap and filtered water	No technicians are available	3	0	0	1	Storage facilities are available and sufficent	1 2 3	1	1	1	0	0	0	0			Significantly Decreased	1	1	0	0	0	0
HIMACHAL PRADESH	GOVERNMENT- PHC/CHC	5	0	Yes	During the peak of the second wave	0	May	0	Moderately	0	0	6	Yes	4	0	0	0	1	0	0			50	0	The facility has sufficient number of functional electricity outlets to meet its	Access only to tap and filtered water	No technicians are available	3	0	0	1	Storage facilities are available and sufficent	3	0	0	1	0	0	0	0			Significantly Decreased	1 2 4	1	1	0	1	0
HIMACHAL PRADESH	GOVERNMENT HOSPITAL	10	0	Yes	During the peak of the second wave	30	June	20	Significantly	6	0	16	Yes	1	1	0	0	0	0	0			60	30	The facility has sufficient number of functional electricity outlets to meet its	Sufficient access to distilled / sterile water	Sufficient number of technicians available in a timely manner	3	0	0	1	Storage facilities are available and sufficent	0	0	0	0	0	0	1	0			Facility requirements completely met	3	0	0	1	0	0
HIMACHAL PRADESH	GOVERNMENT- PHC/CHC	9	0	Yes	During the peak of the second wave	5	June	1	Significantly	2	0	2	No	1	1	0	0	0	0	0					The facility has sufficient number of functional electricity outlets to meet its	Access only to tap and filtered water	No technicians are available	3	0	0	1	Storage facilities are available but not sufficient for all devices	3 4 5	0	0	1	1	1	0	0			Significantly Decreased	1 3	1	0	1	0	0
HIMACHAL PRADESH	GOVERNMENT HOSPITAL	22	0	Yes	During the peak of the second wave	70	June	275	Significantly	10		85	Yes	4	0	0	0	1	0	0			3500	3300	The facility has sufficient number of functional electricity outlets to meet its	Sufficient access to distilled / sterile water	No technicians are available	3	0	0	1	Storage facilities are available but not sufficient for all devices	3 5	0	0	1	0	1	0	0			Somewhat Decreased	4	0	0	0	1	0
HIMACHAL PRADESH	GOVERNMENT HOSPITAL	5	0	Yes	During the peak of the second wave	8	June	8	Moderately	1	0	15	Yes	2 3	0	1	1	0	0	0			32	10	The facility has sufficient number of functional electricity outlets to meet its	Access only to tap and filtered water	No technicians are available	1	1	0	0	Storage facilities are available but not sufficient for all devices	3 5	0	0	1	0	1	0	0			Significantly Decreased	2 3	0	1	1	0	0
HIMACHAL PRADESH	GOVERNMENT- PHC/CHC	5	0	Yes	During the peak of the second wave	10	May	25	Significantly	1	1		Yes	1	1	0	0	0	0	0					The facility has sufficient number of functional electricity outlets to meet its	Access only to tap and filtered water	No technicians are available	3	0	0	1	Storage facilities are available and sufficent	0	0	0	0	0	0	1	0			Facility requirements completely met	1	1	0	0	0	0
HIMACHAL PRADESH	GOVERNMENT- PHC/CHC	15	0	Yes	During the peak of the second wave	4	May	6	Completely	6	0		Yes	3	0	0	1	0	0	0			450	250	Most electricity outlets do not work or are not adequate for devices to work	Access only to tap and filtered water	Sufficient number of technicians available in a timely manner	2	0	1	0	Storage facilities are available but not sufficient for all devices	4	0	0	0	1	0	0	0			Not Changed at All	1	1	0	0	0	0
HIMACHAL PRADESH	OTHERS	1	0	Yes	During the peak of the second wave	0	May	5	Significantly	0	0	3	Yes	1	1	0	0	0	0	0			10	0	The facility has sufficient number of functional electricity outlets to meet its	Access only to tap and filtered water	No technicians are available	3	0	0	1	Storage facilities are available and sufficent	3	0	0	1	0	0	0	0			Significantly Decreased	1 3	1	0	1	0	0
KARNATAKA	COVID CARE CENTER	10	0	Yes	During the peak of the second wave	0	May	0	Not at all	0	0	2	No	0	0	0	0	0	1	0			0	0	The facility has sufficient number of functional electricity outlets to meet its	Access only to tap and filtered water	No technicians are available	1 2	1	1	0	Storage facilities are available and sufficent	1 3	1	0	1	0	0	0	0			Not Changed at All	3	0	0	1	0	0
KARNATAKA	GOVERNMENT- PHC/CHC	20	0	Yes	During the peak of the second wave	3	May	8	Completely	4	0	10	No	1 2 3	1	1	1	0	0	0			40		The facility has sufficient number of functional electricity outlets to meet its	Insufficient access to distilled / sterile water	No technicians are available	3	0	0	1	Storage facilities are available and sufficent	3	0	0	1	0	0	0	0			Facility requirements completely met	1 2 3	1	1	1	0	0
KARNATAKA	GOVERNMENT- PHC/CHC	20	0	Yes	During the peak of the second wave	0	May	50	Significantly	0	0	5	Yes	1	1	0	0	0	0	0			300	100	The facility has sufficient number of functional electricity outlets to meet its	Access only to tap and filtered water	Sufficient number of technicians available in a timely manner	3	0	0	1	Storage facilities are available and sufficent	0	0	0	0	0	0	1	0			Somewhat Decreased	1 2	1	1	0	0	0
KARNATAKA	PRIVATE	27	0	Yes	During the peak of the second wave	1	April	10	Completely	0	0	7	No	1 2 3	1	1	1	0	0	0			350	150	The facility has sufficient number of functional electricity outlets to meet its	Sufficient access to distilled / sterile water	Sufficient number of technicians available in a timely manner	3	0	0	1	Storage facilities are available and sufficent	0	0	0	0	0	0	1	0			Significantly Decreased	1	1	0	0	0	0
KARNATAKA	GOVERNMENT HOSPITAL	33	0	Yes	During the peak of the second wave	15	May	25	Significantly	0	0		No	1 2 3	1	1	1	0	0	0			327	300	The facility has sufficient number of functional electricity outlets to meet its	Insufficient access to distilled / sterile water	Sufficient number of technicians available in a timely manner	3	0	0	1	Storage facilities are available and sufficent	0	0	0	0	0	0	1	0			Not Changed at All	1 2 3	1	1	1	0	0
KARNATAKA	GOVERNMENT HOSPITAL	22	0	Yes	During the peak of the second wave	20	June	50	Completely	20	0	60	Yes	1 2	1	1	0	0	0	0			1500	1200	The facility has sufficient number of functional electricity outlets to meet its	Sufficient access to distilled / sterile water	Sufficient number of technicians available in a timely manner	3	0	0	1	Storage facilities are available and sufficent	0	0	0	0	0	0	1	0			Facility requirements completely met	5	0	0	0	0	1
KARNATAKA	COVID CARE CENTER	10	0	Yes	Before the peak of the second wave	3	June	10	Completely	5	2	3	Yes	1 2 3	1	1	1	0	0	0			100	30	The facility has sufficient number of functional electricity outlets to meet its	Insufficient access to distilled / sterile water	Sufficient number of technicians available in a timely manner	3	0	0	1	Storage facilities are available and sufficent	0	0	0	0	0	0	1	0			Significantly Decreased	1 2 3	1	1	1	0	0
KARNATAKA	COVID CARE CENTER	34	0	Yes	During the peak of the second wave	2	May	30	Significantly	0	0	14	Yes	2 3	0	1	1	0	0	0			250	180	The facility has sufficient number of functional electricity outlets to meet its	Sufficient access to distilled / sterile water	Sufficient number of technicians available in a timely manner	3	0	0	1	Storage facilities are available and sufficent	0	0	0	0	0	0	1	0			Facility requirements completely met	2	0	1	0	0	0
KARNATAKA	OTHERS	15	0	Yes	During the peak of the second wave	2	May	25	Completely	1	0	10	Yes	1 2 3	1	1	1	0	0	0			1000	400	The facility has sufficient number of functional electricity outlets to meet its	Sufficient access to distilled / sterile water	Sufficient number of technicians available in a timely manner	3	0	0	1	Storage facilities are available and sufficent	0	0	0	0	0	0	1	0			Facility requirements completely met	1 2 3	1	1	1	0	0
KARNATAKA	COVID CARE CENTER	10	0	Yes	Before the peak of the second wave	2	June	10	Significantly	3	1	3	Yes	1 2 3	1	1	1	0	0	0			43	15	The facility has sufficient number of functional electricity outlets to meet its	Insufficient access to distilled / sterile water	Technicians are available but significant time delays faced in access	3	0	0	1	Storage facilities are available and sufficent	2 3	0	1	1	0	0	0	0			Significantly Decreased	1 2 3	1	1	1	0	0
KARNATAKA	GOVERNMENT HOSPITAL	15	0	Yes	During the peak of the second wave	20	May	50	Completely	30	1	30	Yes	1 3	1	0	1	0	0	0			300	150	The facility has sufficient number of functional electricity outlets to meet its	Sufficient access to distilled / sterile water	Sufficient number of technicians available in a timely manner	3	0	0	1	Storage facilities are available and sufficent	0	0	0	0	0	0	1	0			Somewhat Decreased	2 3	0	1	1	0	0
KARNATAKA	GOVERNMENT- PHC/CHC	10	0	Yes	Before the peak of the second wave	0	June	0	Not at all	0	0	0	No	0	0	0	0	0	1	0			0	0	The facility has sufficient number of functional electricity outlets to meet its	Access only to tap and filtered water	No technicians are available	1 2	1	1	0	Storage facilities are available and sufficent	2 3	0	1	1	0	0	0	0			Not Changed at All	1 2 3	1	1	1	0	0
KARNATAKA	GOVERNMENT- PHC/CHC	10	0	Yes	During the peak of the second wave	0	May	5	Completely	0	0	18	Yes	1 2 3	1	1	1	0	0	0			400	250	The facility has sufficient number of functional electricity outlets to meet its	Access only to tap and filtered water	Sufficient number of technicians available in a timely manner	3	0	0	1	Storage facilities are available and sufficent	0	0	0	0	0	0	1	0			Facility requirements completely met	3	0	0	1	0	0
KARNATAKA	GOVERNMENT- PHC/CHC	10	0	Yes	During the peak of the second wave	10	May	35	Significantly	0	0	3	No	1 2	1	1	0	0	0	0					The facility has sufficient number of functional electricity outlets to meet its	Sufficient access to distilled / sterile water	Sufficient number of technicians available in a timely manner	3	0	0	1	Storage facilities are available and sufficent	0	0	0	0	0	0	1	0			Facility requirements completely met	2	0	1	0	0	0
KARNATAKA	GOVERNMENT HOSPITAL	120	0	Yes	During the peak of the second wave	50	May	400	Completely	10	10	100	Yes	1 2 3	1	1	1	0	0	0			10000		The facility has sufficient number of functional electricity outlets to meet its	Sufficient access to distilled / sterile water	Sufficient number of technicians available in a timely manner	3	0	0	1	Storage facilities are available and sufficent	0	0	0	0	0	0	1	0			Facility requirements completely met	1 2 3	1	1	1	0	0
KARNATAKA	GOVERNMENT HOSPITAL	74	0	Yes	During the peak of the second wave	25	May	100	Completely	12	8	100	No	1 2 3 4	1	1	1	1	0	0			1225	1200	The facility has sufficient number of functional electricity outlets to meet its	Sufficient access to distilled / sterile water	Sufficient number of technicians available in a timely manner	3	0	0	1	Storage facilities are available and sufficent	0	0	0	0	0	0	1	0			Facility requirements completely met	1 2 3	1	1	1	0	0
KARNATAKA	GOVERNMENT HOSPITAL	0	50	Yes	During the peak of the second wave	80	May	150	Moderately	100	20	100	Yes	1	1	0	0	0	0	0			1000	800	The facility has sufficient number of functional electricity outlets to meet its	Sufficient access to distilled / sterile water	Sufficient number of technicians available in a timely manner	3	0	0	1	Storage facilities are available and sufficent	0	0	0	0	0	0	1	0			Facility requirements completely met	2 3	0	1	1	0	0
KARNATAKA	GOVERNMENT HOSPITAL	50	0	Yes	Before the peak of the second wave	15	June	30	Significantly	15	0		No	1 2 3	1	1	1	0	0	0			1500	300	The facility has sufficient number of functional electricity outlets to meet its	Insufficient access to distilled / sterile water	Sufficient number of technicians available in a timely manner	3	0	0	1	Storage facilities are available and sufficent	5	0	0	0	0	1	0	0			Facility requirements completely met	1 2 3	1	1	1	0	0
KARNATAKA	GOVERNMENT HOSPITAL	10	0	Yes	After the peak of the second wave	30	May	35	Moderately	35			Yes	1	1	0	0	0	0	0			600	300	The facility has sufficient number of functional electricity outlets to meet its	Sufficient access to distilled / sterile water	Technicians are available but significant time delays faced in access	3	0	0	1	Storage facilities are available and sufficent	-888	0	0	0	0	0	0	1	Shortage of beds	Shortage of hospital supplies	Facility requirements completely met	1	1	0	0	0	0
KARNATAKA	GOVERNMENT HOSPITAL	8	0	Yes	During the peak of the second wave	9	April	18	Completely	0	0	20	Yes	4	0	0	0	1	0	0			43	37	The facility has sufficient number of functional electricity outlets to meet its	Sufficient access to distilled / sterile water	Sufficient number of technicians available in a timely manner	1	1	0	0	No storage facilities are available	3 4 5	0	0	1	1	1	0	0			Significantly Decreased	3	0	0	1	0	0
KARNATAKA	GOVERNMENT- PHC/CHC	3	0	Yes	During the peak of the second wave	10	May	32	Completely	10	0		No	1 3	1	0	1	0	0	0			300		Some elecricity outlets work but are not adequate for the number of devices at t	Sufficient access to distilled / sterile water	Technicians are available but significant time delays faced in access	3	0	0	1	Storage facilities are available and sufficent	3	0	0	1	0	0	0	0			Facility requirements completely met	1	1	0	0	0	0
KARNATAKA	GOVERNMENT- PHC/CHC	3	0	Yes	During the peak of the second wave	2	May	20	Completely	2	0	13	Yes	1 3	1	0	1	0	0	0					The facility has sufficient number of functional electricity outlets to meet its	Sufficient access to distilled / sterile water	Sufficient number of technicians available in a timely manner	3	0	0	1	Storage facilities are available but not sufficient for all devices	4 5	0	0	0	1	1	0	0			Facility requirements completely met	1 3	1	0	1	0	0
KARNATAKA	COVID CARE CENTER	1	0	Yes	During the peak of the second wave	5	May	8	Completely	0	0	3	No	1 2 3	1	1	1	0	0	0			265	100	The facility has sufficient number of functional electricity outlets to meet its	Access only to tap and filtered water	Sufficient number of technicians available in a timely manner	3	0	0	1	Storage facilities are available and sufficent	0	0	0	0	0	0	1	0			Significantly Decreased	1 2	1	1	0	0	0
KARNATAKA	GOVERNMENT- PHC/CHC	2	0	Yes	During the peak of the second wave	3	May	4	Completely	1	0	10	No	1 2 3	1	1	1	0	0	0			30	5	The facility has sufficient number of functional electricity outlets to meet its	Access only to tap and filtered water	Sufficient number of technicians available in a timely manner	3	0	0	1	Storage facilities are available but not sufficient for all devices	0	0	0	0	0	0	1	0			Facility requirements completely met	1 2 3	1	1	1	0	0
KARNATAKA	GOVERNMENT- PHC/CHC	2	0	Yes	During the peak of the second wave	0	May	4	Completely	1	0	6	No	1	1	0	0	0	0	0			0	0	The facility has sufficient number of functional electricity outlets to meet its	Access only to tap and filtered water	Sufficient number of technicians available in a timely manner	3	0	0	1	Storage facilities are available and sufficent	0	0	0	0	0	0	1	0			Facility requirements completely met	1	1	0	0	0	0
KARNATAKA	GOVERNMENT- PHC/CHC	2	0	Yes	During the peak of the second wave	2	April	5	Significantly	2	0	6	No	1	1	0	0	0	0	0			100	10	The facility has sufficient number of functional electricity outlets to meet its	Access only to tap and filtered water	Sufficient number of technicians available in a timely manner	3	0	0	1	Storage facilities are available and sufficent	0	0	0	0	0	0	1	0			Significantly Decreased	1 2	1	1	0	0	0
KARNATAKA	GOVERNMENT- PHC/CHC	2	0	Yes	After the peak of the second wave	0	May	20	Significantly	0	0		No	1 2 3	1	1	1	0	0	0			360	20	The facility has sufficient number of functional electricity outlets to meet its	Insufficient access to distilled / sterile water	Technicians are available but significant time delays faced in access	3	0	0	1	Storage facilities are available and sufficent	0	0	0	0	0	0	1	0			Facility requirements completely met	1 2 3	1	1	1	0	0
KARNATAKA	GOVERNMENT- PHC/CHC	2	0	Yes	During the peak of the second wave	5	March	15	Moderately	3	0	16	No	1 2	1	1	0	0	0	0			500	300	The facility has sufficient number of functional electricity outlets to meet its	Sufficient access to distilled / sterile water	Sufficient number of technicians available in a timely manner	3	0	0	1	Storage facilities are available and sufficent	0	0	0	0	0	0	1	0			Somewhat Decreased	1	1	0	0	0	0
KARNATAKA	COVID CARE CENTER	1	0	Yes	During the peak of the second wave	0	May	12	Completely	0	0	6	No	1 2 3	1	1	1	0	0	0			180	100	The facility has sufficient number of functional electricity outlets to meet its	Insufficient access to distilled / sterile water	Sufficient number of technicians available in a timely manner	3	0	0	1	Storage facilities are available and sufficent	0	0	0	0	0	0	1	0			Significantly Decreased	1 2	1	1	0	0	0
KARNATAKA	GOVERNMENT HOSPITAL	4	0	Yes	During the peak of the second wave	15	April	40	Significantly	6	0	50	No	1 2 3	1	1	1	0	0	0			1200	50	The facility has sufficient number of functional electricity outlets to meet its	Sufficient access to distilled / sterile water	Sufficient number of technicians available in a timely manner	1 2	1	1	0	Storage facilities are available but not sufficient for all devices	4	0	0	0	1	0	0	0			Significantly Decreased	2 3	0	1	1	0	0
KARNATAKA	GOVERNMENT HOSPITAL	2	0	Yes	During the peak of the second wave	5	May	20	Completely	5	5	24	No	1 2 3	1	1	1	0	0	0			500	20	The facility has sufficient number of functional electricity outlets to meet its	Sufficient access to distilled / sterile water	Sufficient number of technicians available in a timely manner	3	0	0	1	Storage facilities are available and sufficent	0	0	0	0	0	0	1	0			Facility requirements completely met	1 2 3	1	1	1	0	0
KARNATAKA	COVID CARE CENTER	1	0	Yes	During the peak of the second wave	5	May	25	Completely	0	0	6	No	1 2	1	1	0	0	0	0			200	100	The facility has sufficient number of functional electricity outlets to meet its	Access only to tap and filtered water	Sufficient number of technicians available in a timely manner	3	0	0	1	Storage facilities are available and sufficent	0	0	0	0	0	0	1	0			Facility requirements completely met	1 2	1	1	0	0	0
KARNATAKA	GOVERNMENT HOSPITAL	20	0	Yes	During the peak of the second wave	150	April	300	Significantly	100	20	40	No	1 2 3	1	1	1	0	0	0			3000	1000	The facility has sufficient number of functional electricity outlets to meet its	Insufficient access to distilled / sterile water	Sufficient number of technicians available in a timely manner	3	0	0	1	Storage facilities are available and sufficent	0	0	0	0	0	0	1	0			Facility requirements completely met	1 2 3	1	1	1	0	0
KARNATAKA	COVID CARE CENTER	1	0	Yes	During the peak of the second wave	15	May	45	Significantly	0	0	6	No	1 3	1	0	1	0	0	0			300	100	Most electricity outlets do not work or are not adequate for devices to work	Access only to tap and filtered water	Sufficient number of technicians available in a timely manner	3	0	0	1	Storage facilities are available but not sufficient for all devices	0	0	0	0	0	0	1	0			Significantly Decreased	1 2	1	1	0	0	0
KARNATAKA	GOVERNMENT HOSPITAL	2	0	Yes	During the peak of the second wave	5	April	10	Completely	4	0	18	No	1 2 3	1	1	1	0	0	0			90	50	The facility has sufficient number of functional electricity outlets to meet its	Sufficient access to distilled / sterile water	Sufficient number of technicians available in a timely manner	3	0	0	1	Storage facilities are available and sufficent	0	0	0	0	0	0	1	0			Facility requirements completely met	1 2 3	1	1	1	0	0
KARNATAKA	COVID CARE CENTER	2	0	Yes	During the peak of the second wave	0	May	30	Significantly	1	25	6	No	1 2	1	1	0	0	0	0			258	50	The facility has sufficient number of functional electricity outlets to meet its	Access only to tap and filtered water	Sufficient number of technicians available in a timely manner	3	0	0	1	Storage facilities are available and sufficent	0	0	0	0	0	0	1	0			Somewhat Decreased	1	1	0	0	0	0
KARNATAKA	OTHERS	2	0	Yes	During the peak of the second wave	2	April	3	Significantly	1	8		No	4	0	0	0	1	0	0			4		The facility has sufficient number of functional electricity outlets to meet its	Sufficient access to distilled / sterile water	Sufficient number of technicians available in a timely manner	3	0	0	1	Storage facilities are available and sufficent	0	0	0	0	0	0	1	0			Significantly Decreased	4	0	0	0	1	0
KARNATAKA	GOVERNMENT HOSPITAL	5	0	Yes	During the peak of the second wave	3	May	30	Completely	4	30	8	Yes	1 2 4	1	1	0	1	0	0			120	40	The facility has sufficient number of functional electricity outlets to meet its	Sufficient access to distilled / sterile water	Sufficient number of technicians available in a timely manner	3	0	0	1	Storage facilities are available and sufficent	0	0	0	0	0	0	1	0			Significantly Decreased	1 2 3	1	1	1	0	0
KARNATAKA	PRIVATE	0	3	Yes	After the peak of the second wave	4	May	7	Moderately	5	30	8	No	1 2 4	1	1	0	1	0	0			10	5	The facility has sufficient number of functional electricity outlets to meet its	Sufficient access to distilled / sterile water	Sufficient number of technicians available in a timely manner	3	0	0	1	Storage facilities are available and sufficent	0	0	0	0	0	0	1	0			Significantly Decreased	1 2 3 4	1	1	1	1	0
KARNATAKA	PRIVATE	2	0	Yes	During the peak of the second wave	5	June	14	Significantly	4	20	10	No	1 2 4	1	1	0	1	0	0			40	5	The facility has sufficient number of functional electricity outlets to meet its	Sufficient access to distilled / sterile water	Sufficient number of technicians available in a timely manner	3	0	0	1	Storage facilities are available and sufficent	0	0	0	0	0	0	1	0			Significantly Decreased	1 2 3 4	1	1	1	1	0
KARNATAKA	GOVERNMENT HOSPITAL	5	0	Yes	During the peak of the second wave	15	May	35	Completely	10	40	15	Yes	1 2 3 4	1	1	1	1	0	0			50	20	The facility has sufficient number of functional electricity outlets to meet its	Sufficient access to distilled / sterile water	Sufficient number of technicians available in a timely manner	3	0	0	1	Storage facilities are available and sufficent	0	0	0	0	0	0	1	0			Significantly Decreased	1 2 3	1	1	1	0	0
KARNATAKA	GOVERNMENT HOSPITAL	10	0	Yes	During the peak of the second wave	5	May	10	Completely	6	5	7	No	1 2 4	1	1	0	1	0	0			30	6	The facility has sufficient number of functional electricity outlets to meet its	Sufficient access to distilled / sterile water	Sufficient number of technicians available in a timely manner	3	0	0	1	Storage facilities are available and sufficent	0	0	0	0	0	0	1	0			Facility requirements completely met	1 2 3 4	1	1	1	1	0
KARNATAKA	GOVERNMENT HOSPITAL	5	0	Yes	During the peak of the second wave	7	April	20	Completely	6	4	2	Yes	1	1	0	0	0	0	0			100	50	Some elecricity outlets work but are not adequate for the number of devices at t	Sufficient access to distilled / sterile water	Technicians are available but significant time delays faced in access	3	0	0	1	Storage facilities are available and sufficent	0	0	0	0	0	0	1	0			Significantly Decreased	3	0	0	1	0	0
KARNATAKA	GOVERNMENT HOSPITAL	20	0	Yes	During the peak of the second wave	15	April	30	Completely	15	8	6	Yes	1 3	1	0	1	0	0	0			90	50	Most electricity outlets do not work or are not adequate for devices to work	Sufficient access to distilled / sterile water	Sufficient number of technicians available in a timely manner	3	0	0	1	Storage facilities are available and sufficent	3	0	0	1	0	0	0	0			Facility requirements completely met	1 5	1	0	0	0	1
KARNATAKA	GOVERNMENT HOSPITAL	7	0	Yes	During the peak of the second wave	5	May	45	Completely	10	4	21	Yes	2 3 4	0	1	1	1	0	0			75	20	Some elecricity outlets work but are not adequate for the number of devices at t	Sufficient access to distilled / sterile water	No technicians are available	1	1	0	0	Storage facilities are available and sufficent	3	0	0	1	0	0	0	0			Facility requirements completely met	-888	0	0	0	0	0
KARNATAKA	GOVERNMENT HOSPITAL	10	0	Yes	After the peak of the second wave	10	April	30	Completely	12	3	40	Yes	1 2	1	1	0	0	0	0			90	35	Some elecricity outlets work but are not adequate for the number of devices at t	Sufficient access to distilled / sterile water	Sufficient number of technicians available in a timely manner	3	0	0	1	Storage facilities are available but not sufficient for all devices	3 5	0	0	1	0	1	0	0			Somewhat Decreased	1 3	1	0	1	0	0
KERALA	OTHERS	2	0	Yes	During the peak of the second wave	5	June	12	Significantly	12	10	8	No	1 2	1	1	0	0	0	0					The facility has sufficient number of functional electricity outlets to meet its	Sufficient access to distilled / sterile water	Technicians are available but significant time delays faced in access	2	0	1	0	Storage facilities are available and sufficent	0	0	0	0	0	0	1	0			Somewhat Decreased	1 2 3	1	1	1	0	0
KERALA	GOVERNMENT HOSPITAL	33	0	Yes	During the peak of the second wave		May		Moderately			8	No	1 2 3	1	1	1	0	0	0					The facility has sufficient number of functional electricity outlets to meet its	Insufficient access to distilled / sterile water	Technicians are available but significant time delays faced in access	3	0	0	1	Storage facilities are available and sufficent	4	0	0	0	1	0	0	0			Significantly Decreased	1 2 3	1	1	1	0	0
MADHYA PRADESH	GOVERNMENT- PHC/CHC	1	0	Yes	After the peak of the second wave	10	May	20	Significantly	0	0	5	Yes	0	0	0	0	0	1	0			50	30	The facility has sufficient number of functional electricity outlets to meet its	Access only to tap and filtered water	Sufficient number of technicians available in a timely manner	3	0	0	1	Storage facilities are available and sufficent	1	1	0	0	0	0	0	0			Somewhat Decreased	1	1	0	0	0	0
MADHYA PRADESH	GOVERNMENT- PHC/CHC	1	0	Yes	After the peak of the second wave	50	June	30	Completely	0	0	2	Yes	0	0	0	0	0	1	0			60	35	The facility has sufficient number of functional electricity outlets to meet its	Access only to tap and filtered water	Sufficient number of technicians available in a timely manner	3	0	0	1	Storage facilities are available and sufficent	0	0	0	0	0	0	1	0			Somewhat Decreased	5	0	0	0	0	1
MADHYA PRADESH	GOVERNMENT- PHC/CHC	1	0	Yes	After the peak of the second wave	10	May	19	Completely	0	0	3	Yes	1 2 3	1	1	1	0	0	0			50	20	The facility has sufficient number of functional electricity outlets to meet its	Access only to tap and filtered water	Sufficient number of technicians available in a timely manner	3	0	0	1	Storage facilities are available and sufficent	0	0	0	0	0	0	1	0			Somewhat Decreased	3	0	0	1	0	0
MADHYA PRADESH	GOVERNMENT HOSPITAL	11	0	Yes	During the peak of the second wave		May	2	Moderately	2	0	20	Yes	1 2 3 4	1	1	1	1	0	0					The facility has sufficient number of functional electricity outlets to meet its	Sufficient access to distilled / sterile water	Sufficient number of technicians available in a timely manner	3	0	0	1	Storage facilities are available and sufficent	0	0	0	0	0	0	1	0			Facility requirements completely met	1 2 3	1	1	1	0	0
MADHYA PRADESH	GOVERNMENT- PHC/CHC	7	0	Yes	After the peak of the second wave	8	May	20	Completely	0	0	5	Yes	1	1	0	0	0	0	0			50	30	The facility has sufficient number of functional electricity outlets to meet its	Sufficient access to distilled / sterile water	Sufficient number of technicians available in a timely manner	1	1	0	0	Storage facilities are available and sufficent	0	0	0	0	0	0	1	0			Somewhat Decreased	5	0	0	0	0	1
MADHYA PRADESH	GOVERNMENT- PHC/CHC	1	0	Yes	During the peak of the second wave	2	May	6	Completely	0	0	4	Yes	1 2 3 4	1	1	1	1	0	0			0	0	The facility has sufficient number of functional electricity outlets to meet its	Sufficient access to distilled / sterile water	No technicians are available	3	0	0	1	Storage facilities are available and sufficent	1 3 4	1	0	1	1	0	0	0			Not Changed at All	1 2 3 4	1	1	1	1	0
MADHYA PRADESH	GOVERNMENT- PHC/CHC	2	0	Yes	After the peak of the second wave	4	May	5	Significantly	0	0	3	Yes	1 2	1	1	0	0	0	0			5	2	The facility has sufficient number of functional electricity outlets to meet its	Sufficient access to distilled / sterile water	No technicians are available	3	0	0	1	Storage facilities are available and sufficent	0	0	0	0	0	0	1	0			Not Changed at All	1 2 3 4	1	1	1	1	0
MADHYA PRADESH	GOVERNMENT- PHC/CHC	2	0	Yes	During the peak of the second wave	4	May	4	Completely	0	0	6	Yes	1 2 3 4	1	1	1	1	0	0			0	0	The facility has sufficient number of functional electricity outlets to meet its	Sufficient access to distilled / sterile water	No technicians are available	3	0	0	1	Storage facilities are available and sufficent	0	0	0	0	0	0	1	0			Not Changed at All	1 2 3 4	1	1	1	1	0
MADHYA PRADESH	GOVERNMENT- PHC/CHC	2	0	Yes	After the peak of the second wave	5	May	2	Significantly	0	0	3	Yes	1 2 3	1	1	1	0	0	0			5	3	The facility has sufficient number of functional electricity outlets to meet its	Sufficient access to distilled / sterile water	No technicians are available	3	0	0	1	Storage facilities are available and sufficent	0	0	0	0	0	0	1	0			Not Changed at All	1 2 3	1	1	1	0	0
MADHYA PRADESH	GOVERNMENT- PHC/CHC	2	0	Yes	After the peak of the second wave	10	May	15	Completely	0	0	5	No	0	0	0	0	0	1	0			50	20	The facility has sufficient number of functional electricity outlets to meet its	Sufficient access to distilled / sterile water	Sufficient number of technicians available in a timely manner	3	0	0	1	Storage facilities are available and sufficent	5	0	0	0	0	1	0	0			Significantly Decreased	4	0	0	0	1	0
MADHYA PRADESH	GOVERNMENT- PHC/CHC	1	0	Yes	During the peak of the second wave	2	May	2	Significantly	2	2	8	Yes	2 3 4	0	1	1	1	0	0			2	0	The facility has sufficient number of functional electricity outlets to meet its	Access only to tap and filtered water	No technicians are available	3	0	0	1	No storage facilities are available	0	0	0	0	0	0	1	0			Significantly Decreased	1 2	1	1	0	0	0
MADHYA PRADESH	GOVERNMENT HOSPITAL	4	0	Yes	During the peak of the second wave	3	May	3	Significantly	3	3	15	Yes	1 2 3 4	1	1	1	1	0	0				0	The facility has sufficient number of functional electricity outlets to meet its	Access only to tap and filtered water	No technicians are available	3	0	0	1	No storage facilities are available	0	0	0	0	0	0	1	0			Not Changed at All	1 2 3 4	1	1	1	1	0
MADHYA PRADESH	GOVERNMENT- PHC/CHC	4	0	Yes	After the peak of the second wave	15	May	20	Completely	0	0	3	Yes	0	0	0	0	0	1	0			50	20	The facility has sufficient number of functional electricity outlets to meet its	Access only to tap and filtered water	No technicians are available	3	0	0	1	Storage facilities are available but not sufficient for all devices	0	0	0	0	0	0	1	0			Facility requirements completely met	2	0	1	0	0	0
MADHYA PRADESH	COVID CARE CENTER	50	0	Yes	During the peak of the second wave		May		Significantly	50	30	5	Yes	1 2	1	1	0	0	0	0			200		Some elecricity outlets work but are not adequate for the number of devices at t	Access only to tap and filtered water	Technicians are available but significant time delays faced in access	2	0	1	0	Storage facilities are available but not sufficient for all devices	3 4	0	0	1	1	0	0	0			Somewhat Decreased	3	0	0	1	0	0
MADHYA PRADESH	OTHERS	1	0	Yes	During the peak of the second wave		May	15	Significantly				No	3 4	0	0	1	1	0	0					Some elecricity outlets work but are not adequate for the number of devices at t	Access only to tap and filtered water	Technicians are available but significant time delays faced in access	1	1	0	0	Storage facilities are available and sufficent	2 3 4	0	1	1	1	0	0	0			Somewhat Decreased	2 3	0	1	1	0	0
MADHYA PRADESH	GOVERNMENT HOSPITAL	25	0	Yes	During the peak of the second wave	8	April	84	Significantly	8	0	68	Yes	1 3 4	1	0	1	1	0	0			1967	698	The facility has sufficient number of functional electricity outlets to meet its	Sufficient access to distilled / sterile water	Sufficient number of technicians available in a timely manner	3	0	0	1	Storage facilities are available and sufficent	0	0	0	0	0	0	1	0			Facility requirements completely met	5	0	0	0	0	1
MADHYA PRADESH	GOVERNMENT- PHC/CHC	0	2	Yes	During the peak of the second wave	0	April	0	Not at all	0	0	0	Yes	2	0	1	0	0	0	0			0	0	The facility has sufficient number of functional electricity outlets to meet its	Sufficient access to distilled / sterile water	No technicians are available	3	0	0	1	Storage facilities are available and sufficent	0	0	0	0	0	0	1	0			Not Changed at All	2	0	1	0	0	0
MADHYA PRADESH	GOVERNMENT- PHC/CHC	0	2	Yes	After the peak of the second wave	0	May	0	Not at all	0	0	0	No	2	0	1	0	0	0	0			0	0	The facility has sufficient number of functional electricity outlets to meet its	Sufficient access to distilled / sterile water	Technicians are available but significant time delays faced in access	3	0	0	1	Storage facilities are available and sufficent	0	0	0	0	0	0	1	0			Not Changed at All	2	0	1	0	0	0
MADHYA PRADESH	GOVERNMENT- PHC/CHC	0	2	Yes	After the peak of the second wave	10	May		Not at all	2		2	Yes	2	0	1	0	0	0	0					The facility has sufficient number of functional electricity outlets to meet its	Sufficient access to distilled / sterile water	No technicians are available	3	0	0	1	Storage facilities are available and sufficent	0	0	0	0	0	0	1	0			Facility requirements completely met	2	0	1	0	0	0
MADHYA PRADESH	GOVERNMENT- PHC/CHC	0	2	Yes	After the peak of the second wave	0	May	0	Not at all	0	0	0	No	2	0	1	0	0	0	0			0	0	The facility has sufficient number of functional electricity outlets to meet its	Sufficient access to distilled / sterile water	No technicians are available	3	0	0	1	Storage facilities are available and sufficent	0	0	0	0	0	0	1	0			Not Changed at All	2	0	1	0	0	0
MADHYA PRADESH	GOVERNMENT- PHC/CHC	2	0	Yes	During the peak of the second wave	5	April	15	Not at all	5	2		Yes	2	0	1	0	0	0	0			80	40	The facility has sufficient number of functional electricity outlets to meet its	Sufficient access to distilled / sterile water	No technicians are available	3	0	0	1	Storage facilities are available and sufficent	0	0	0	0	0	0	1	0			Not Changed at All	2	0	1	0	0	0
MADHYA PRADESH	GOVERNMENT- PHC/CHC	1	0	Yes	After the peak of the second wave		May	1	Significantly		0	6	Yes	1 2	1	1	0	0	0	0					The facility has sufficient number of functional electricity outlets to meet its	Sufficient access to distilled / sterile water	Sufficient number of technicians available in a timely manner	3	0	0	1	Storage facilities are available and sufficent	0	0	0	0	0	0	1	0			Significantly Decreased	1 2 3	1	1	1	0	0
MADHYA PRADESH	GOVERNMENT- PHC/CHC	1	0	Yes	After the peak of the second wave		May	1	Significantly		0	4	Yes	1 2	1	1	0	0	0	0					The facility has sufficient number of functional electricity outlets to meet its	Sufficient access to distilled / sterile water	Sufficient number of technicians available in a timely manner	3	0	0	1	Storage facilities are available and sufficent	0	0	0	0	0	0	1	0			Significantly Decreased	1 2 3	1	1	1	0	0
MADHYA PRADESH	GOVERNMENT- PHC/CHC	3	0	Yes	After the peak of the second wave	1	April	1	Significantly	1	0	6	Yes	1 2 3	1	1	1	0	0	0					The facility has sufficient number of functional electricity outlets to meet its	Sufficient access to distilled / sterile water	No technicians are available	3	0	0	1	Storage facilities are available and sufficent	1	1	0	0	0	0	0	0			Not Changed at All	1 2 3	1	1	1	0	0
MADHYA PRADESH	GOVERNMENT HOSPITAL	25	0	Yes	During the peak of the second wave	15	May	50	Completely	10	0	10	Yes	1 3	1	0	1	0	0	0			500	300	The facility has sufficient number of functional electricity outlets to meet its	Sufficient access to distilled / sterile water	Sufficient number of technicians available in a timely manner	3	0	0	1	Storage facilities are available and sufficent	0	0	0	0	0	0	1	0			Somewhat Decreased	1 3	1	0	1	0	0
MADHYA PRADESH	GOVERNMENT- PHC/CHC	4	0	Yes	After the peak of the second wave		May		Significantly		0	3	Yes	1 2 3	1	1	1	0	0	0					The facility has sufficient number of functional electricity outlets to meet its	Sufficient access to distilled / sterile water	No technicians are available	3	0	0	1	Storage facilities are available and sufficent	0	0	0	0	0	0	1	0			Significantly Decreased	1 2 3	1	1	1	0	0
MADHYA PRADESH	GOVERNMENT- PHC/CHC	4	0	Yes	After the peak of the second wave	40	May		Significantly	50		5	Yes	1 2 3	1	1	1	0	0	0			70	40	The facility has sufficient number of functional electricity outlets to meet its	Sufficient access to distilled / sterile water	No technicians are available	3	0	0	1	Storage facilities are available and sufficent	0	0	0	0	0	0	1	0			Significantly Decreased	1 2 3	1	1	1	0	0
MADHYA PRADESH	GOVERNMENT- PHC/CHC	1	0	Yes	After the peak of the second wave	5	April	3	Significantly	3	0	2	Yes	1	1	0	0	0	0	0			5	0	The facility has sufficient number of functional electricity outlets to meet its	Access only to tap and filtered water	No technicians are available	3	0	0	1	Storage facilities are available and sufficent	1 3	1	0	1	0	0	0	0			Not Changed at All	1 2 3	1	1	1	0	0
MADHYA PRADESH	GOVERNMENT- PHC/CHC	1	0	Yes	During the peak of the second wave		April	0	Completely	0	0	12	Yes	0	0	0	0	0	1	0			0	0	The facility has sufficient number of functional electricity outlets to meet its	Access only to tap and filtered water	Sufficient number of technicians available in a timely manner	3	0	0	1	Storage facilities are available and sufficent	0	0	0	0	0	0	1	0			Not Changed at All	2	0	1	0	0	0
MADHYA PRADESH	GOVERNMENT- PHC/CHC	2	0	Yes	During the peak of the second wave	0	April	10	Significantly	0	0	20	Yes	1 2 3 4	1	1	1	1	0	0			10	10	Some elecricity outlets work but are not adequate for the number of devices at t	Access only to tap and filtered water	No technicians are available	3	0	0	1	Storage facilities are available and sufficent	0	0	0	0	0	0	1	0			Facility requirements completely met	1 2 3 4	1	1	1	1	0
MADHYA PRADESH	OTHERS	1	0	Yes	During the peak of the second wave	0	March	0	Not at all	0	0	11	No	0	0	0	0	0	1	0			0	0	The facility has sufficient number of functional electricity outlets to meet its	Access only to tap and filtered water	Sufficient number of technicians available in a timely manner	3	0	0	1	Storage facilities are available and sufficent	0	0	0	0	0	0	1	0			Not Changed at All	5	0	0	0	0	1
MADHYA PRADESH	GOVERNMENT HOSPITAL	25	0	Yes	During the peak of the second wave	10	April	8	Significantly	0	0		Yes	4	0	0	0	1	0	0			60		Most electricity outlets do not work or are not adequate for devices to work	Access only to tap and filtered water	Sufficient number of technicians available in a timely manner	3	0	0	1	Storage facilities are available and sufficent	3	0	0	1	0	0	0	0			Facility requirements completely met	1	1	0	0	0	0
MAHARASHTRA	GOVERNMENT HOSPITAL	35	0	Yes	During the peak of the second wave	100	April	150	Moderately	50	25	60	No	1 2 3	1	1	1	0	0	0					The facility has sufficient number of functional electricity outlets to meet its	Sufficient access to distilled / sterile water	Sufficient number of technicians available in a timely manner	3	0	0	1	Storage facilities are available and sufficent	0	0	0	0	0	0	1	0			Significantly Decreased	1 2 3	1	1	1	0	0
MAHARASHTRA	GOVERNMENT HOSPITAL	30	0	Yes	After the peak of the second wave	25	April	40	Moderately	10	25	15	No	1 2 3	1	1	1	0	0	0			500	350	The facility has sufficient number of functional electricity outlets to meet its	Sufficient access to distilled / sterile water	Sufficient number of technicians available in a timely manner	3	0	0	1	Storage facilities are available and sufficent	0	0	0	0	0	0	1	0			Significantly Decreased	1 2	1	1	0	0	0
MAHARASHTRA	GOVERNMENT HOSPITAL	0	100	Yes	After the peak of the second wave	50	April	70	Moderately	25	30	20	No	1 2 3	1	1	1	0	0	0					The facility has sufficient number of functional electricity outlets to meet its	Sufficient access to distilled / sterile water	Technicians are available but significant time delays faced in access	1 2	1	1	0	Storage facilities are available and sufficent	4	0	0	0	1	0	0	0			Significantly Decreased	1 2 3	1	1	1	0	0
MAHARASHTRA	GOVERNMENT- PHC/CHC	5	0	Yes	After the peak of the second wave	5	April	10	Moderately	2	2	4	Yes	1 3	1	0	1	0	0	0			100	80	Some elecricity outlets work but are not adequate for the number of devices at t	Sufficient access to distilled / sterile water	No technicians are available	1	1	0	0	Storage facilities are available and sufficent	0	0	0	0	0	0	1	0			Facility requirements completely met	1 2	1	1	0	0	0
MAHARASHTRA	GOVERNMENT- PHC/CHC	5	0	Yes	After the peak of the second wave	5	April	7	Moderately	3	10	3	No	1 2 3	1	1	1	0	0	0			100	10	Some elecricity outlets work but are not adequate for the number of devices at t	Sufficient access to distilled / sterile water	Technicians are available but significant time delays faced in access	1 2	1	1	0	Storage facilities are available and sufficent	4	0	0	0	1	0	0	0			Significantly Decreased	1 2	1	1	0	0	0
MAHARASHTRA	GOVERNMENT- PHC/CHC	5	0	Yes	After the peak of the second wave	2	May	10	Not at all	2		4	No	-888	0	0	0	0	0	1	Oxygen cylinder received very late so not able to use properly		100	100	Most electricity outlets do not work or are not adequate for devices to work	Sufficient access to distilled / sterile water	No technicians are available	3	0	0	1	Storage facilities are available and sufficent	1 3 5	1	0	1	0	1	0	0			Not Changed at All	1 2 3	1	1	1	0	0
MAHARASHTRA	GOVERNMENT- PHC/CHC	5	0	Yes	After the peak of the second wave	10	May	15	Moderately	5		4	No	1 2	1	1	0	0	0	0			100	50	The facility has sufficient number of functional electricity outlets to meet its	Sufficient access to distilled / sterile water	Technicians are available but significant time delays faced in access	1	1	0	0	Storage facilities are available and sufficent	4	0	0	0	1	0	0	0			Significantly Decreased	1 2 3	1	1	1	0	0
MAHARASHTRA	GOVERNMENT- PHC/CHC	5	0	Yes	After the peak of the second wave	25	May	35	Moderately	10	20	5	Yes	1 2 3	1	1	1	0	0	0			200	200	The facility has sufficient number of functional electricity outlets to meet its	Sufficient access to distilled / sterile water	Technicians are available but significant time delays faced in access	3	0	0	1	Storage facilities are available and sufficent	0	0	0	0	0	0	1	0			Somewhat Decreased	1 2	1	1	0	0	0
MAHARASHTRA	GOVERNMENT HOSPITAL	0	100	Yes	During the peak of the second wave	60	April	80	Moderately	15	25	10	No	1 2 3	1	1	1	0	0	0			500	350	The facility has sufficient number of functional electricity outlets to meet its	Sufficient access to distilled / sterile water	Sufficient number of technicians available in a timely manner	3	0	0	1	Storage facilities are available and sufficent	0	0	0	0	0	0	1	0			Somewhat Decreased	1 2 3	1	1	1	0	0
ODISHA	GOVERNMENT- PHC/CHC	2	0	Yes	After the peak of the second wave	5	May	10	Significantly	15	2	5	No	1 2 3	1	1	1	0	0	0			67	15	The facility has sufficient number of functional electricity outlets to meet its	Access only to tap and filtered water	No technicians are available	3	0	0	1	Storage facilities are available and sufficent	3	0	0	1	0	0	0	0			Significantly Decreased	2	0	1	0	0	0
ODISHA	GOVERNMENT- PHC/CHC	2	0	Yes	After the peak of the second wave	35	April	25	Completely	4	1	5	No	1 2	1	1	0	0	0	0			20	5	The facility has sufficient number of functional electricity outlets to meet its	Insufficient access to distilled / sterile water	No technicians are available	3	0	0	1	Storage facilities are available and sufficent	0	0	0	0	0	0	1	0			Facility requirements completely met	1 3	1	0	1	0	0
ODISHA	GOVERNMENT- PHC/CHC	3	0	Yes	After the peak of the second wave	20	May	15	Significantly	10	2	3	No	1 2	1	1	0	0	0	0			150	20	The facility has sufficient number of functional electricity outlets to meet its	Sufficient access to distilled / sterile water	Technicians are available but significant time delays faced in access	3	0	0	1	Storage facilities are available and sufficent	1	1	0	0	0	0	0	0			Facility requirements completely met	2 3	0	1	1	0	0
ODISHA	GOVERNMENT HOSPITAL	4	0	Yes	After the peak of the second wave	5	May	10	Moderately	1	1	2	No	1 3	1	0	1	0	0	0			12	0	The facility has sufficient number of functional electricity outlets to meet its	Sufficient access to distilled / sterile water	No technicians are available	3	0	0	1	Storage facilities are available and sufficent	0	0	0	0	0	0	1	0			Facility requirements completely met	1 3	1	0	1	0	0
ODISHA	COVID CARE CENTER	3	0	Yes	During the peak of the second wave	10	May	8	Significantly	0	0	2	Yes	1 2 3 4	1	1	1	1	0	0			210	30	The facility has sufficient number of functional electricity outlets to meet its	Access only to tap and filtered water	Technicians are available but significant time delays faced in access	3	0	0	1	Storage facilities are available and sufficent	3	0	0	1	0	0	0	0			Significantly Decreased	1 2 3 4	1	1	1	1	0
ODISHA	GOVERNMENT- PHC/CHC	2	0	Yes	During the peak of the second wave	8	May	10	Significantly	0	0	4	Yes	1 2 3 4	1	1	1	1	0	0			15	8	The facility has sufficient number of functional electricity outlets to meet its	Access only to tap and filtered water	Technicians are available but significant time delays faced in access	1 2	1	1	0	Storage facilities are available and sufficent	3 4	0	0	1	1	0	0	0			Significantly Decreased	1 2 3 4	1	1	1	1	0
ODISHA	GOVERNMENT- PHC/CHC	2	0	Yes	During the peak of the second wave	10	May	16	Moderately	0	0	2	Yes	1 4	1	0	0	1	0	0			300	20	The facility has sufficient number of functional electricity outlets to meet its	Access only to tap and filtered water	Technicians are available but significant time delays faced in access	1	1	0	0	Storage facilities are available and sufficent	3 4	0	0	1	1	0	0	0			Significantly Decreased	1 2 3 4	1	1	1	1	0
ODISHA	GOVERNMENT- PHC/CHC	2	0	Yes	During the peak of the second wave	1	May	5	Significantly	15	0	1	No	3	0	0	1	0	0	0				0	The facility has sufficient number of functional electricity outlets to meet its	Sufficient access to distilled / sterile water	Technicians are available but significant time delays faced in access	1	1	0	0	Storage facilities are available and sufficent	3	0	0	1	0	0	0	0			Significantly Decreased	1 2 3 4	1	1	1	1	0
ODISHA	GOVERNMENT- PHC/CHC	2	0	Yes	During the peak of the second wave	2	May	0	Moderately	0	0	1	No	1 3 4	1	0	1	1	0	0			15	0	The facility has sufficient number of functional electricity outlets to meet its	Access only to tap and filtered water	No technicians are available	1 2	1	1	0	Storage facilities are available and sufficent	2 3 4	0	1	1	1	0	0	0			Significantly Decreased	3 4	0	0	1	1	0
ODISHA	GOVERNMENT- PHC/CHC	2	0	Yes	During the peak of the second wave	6	May	6	Moderately	1	0	5	Yes	1 4	1	0	0	1	0	0			5	2	The facility has sufficient number of functional electricity outlets to meet its	Access only to tap and filtered water	No technicians are available	1 2	1	1	0	Storage facilities are available and sufficent	1 3 4	1	0	1	1	0	0	0			Facility requirements completely met	1 3 4	1	0	1	1	0
PUDUCHERRY	OTHERS	2	0	Yes	During the peak of the second wave	2	April	3	Moderately	3	0	4	Yes	0	0	0	0	0	1	0			1	0	The facility has sufficient number of functional electricity outlets to meet its	Access only to tap and filtered water	No technicians are available	3	0	0	1	Storage facilities are available and sufficent	0	0	0	0	0	0	1	0			Not Changed at All	1	1	0	0	0	0
PUDUCHERRY	GOVERNMENT HOSPITAL	50	0	Yes	During the peak of the second wave	80	April	100	Completely	60	30	23	Yes	1 2 3	1	1	1	0	0	0					The facility has sufficient number of functional electricity outlets to meet its	Access only to tap and filtered water	Sufficient number of technicians available in a timely manner	3	0	0	1	Storage facilities are available and sufficent	0	0	0	0	0	0	1	0			Not Changed at All	1 2 3	1	1	1	0	0
PUDUCHERRY	GOVERNMENT HOSPITAL	11	0	Yes	During the peak of the second wave	70	April	70	Completely	60	20	20	No	2	0	1	0	0	0	0			200	20	The facility has sufficient number of functional electricity outlets to meet its	Access only to tap and filtered water	Sufficient number of technicians available in a timely manner	3	0	0	1	Storage facilities are available and sufficent	1 3	1	0	1	0	0	0	0			Not Changed at All	1	1	0	0	0	0
PUDUCHERRY	GOVERNMENT HOSPITAL	15	0	Yes	During the peak of the second wave	70	April	80	Completely	50	15	30	No	1 2	1	1	0	0	0	0			180	40	The facility has sufficient number of functional electricity outlets to meet its	Access only to tap and filtered water	Sufficient number of technicians available in a timely manner	1	1	0	0	Storage facilities are available and sufficent	0	0	0	0	0	0	1	0			Not Changed at All	2	0	1	0	0	0
PUDUCHERRY	GOVERNMENT HOSPITAL	50	0	Yes	During the peak of the second wave	70	May	120	Completely	50		35	Yes	1 2 3	1	1	1	0	0	0			30	20	The facility has sufficient number of functional electricity outlets to meet its	Access only to tap and filtered water	Sufficient number of technicians available in a timely manner	3	0	0	1	Storage facilities are available and sufficent	0	0	0	0	0	0	1	0			Not Changed at All	1 2 3 4	1	1	1	1	0
PUDUCHERRY	GOVERNMENT HOSPITAL	10	0	Yes	During the peak of the second wave	25	April	100	Significantly	40	20		Yes	1	1	0	0	0	0	0			200		The facility has sufficient number of functional electricity outlets to meet its	Access only to tap and filtered water	Technicians are available but significant time delays faced in access	2	0	1	0	Storage facilities are available and sufficent	2 3 4	0	1	1	1	0	0	0			Significantly Decreased	2 3 4	0	1	1	1	0
PUNJAB	GOVERNMENT HOSPITAL	25	0	Yes	During the peak of the second wave	18	April	40	Completely	2	1		No	3	0	0	1	0	0	0				50	The facility has sufficient number of functional electricity outlets to meet its	Access only to tap and filtered water	Technicians are available but significant time delays faced in access	1	1	0	0	Storage facilities are available and sufficent	2 4	0	1	0	1	0	0	0			Facility requirements completely met	2	0	1	0	0	0
PUNJAB	GOVERNMENT HOSPITAL	5	0	Yes	During the peak of the second wave	6	June		Not at all		0	15	Yes	0	0	0	0	0	1	0			0	0	The facility has sufficient number of functional electricity outlets to meet its	Access only to tap and filtered water	Sufficient number of technicians available in a timely manner	3	0	0	1	Storage facilities are available and sufficent	4	0	0	0	1	0	0	0			Not Changed at All	1	1	0	0	0	0
PUNJAB	GOVERNMENT HOSPITAL	82	0	Yes	During the peak of the second wave	25	May	180	Moderately	20	1	100	No	1 2 -888	1	1	0	0	0	1	The OC's were donated to Red cross society for home-based care and to 108 Ambulance.	Provide only home isolation care	1491	1000	The facility has sufficient number of functional electricity outlets to meet its	Sufficient access to distilled / sterile water	No technicians are available	1	1	0	0	Storage facilities are available and sufficent	3 4	0	0	1	1	0	0	0			Not Changed at All	2 3	0	1	1	0	0
PUNJAB	GOVERNMENT HOSPITAL	39	0	Yes	During the peak of the second wave	50	April	180	Significantly	20	1	60	Yes	1 4	1	0	0	1	0	0			150	50	The facility has sufficient number of functional electricity outlets to meet its	Sufficient access to distilled / sterile water	Sufficient number of technicians available in a timely manner	3	0	0	1	Storage facilities are available and sufficent	3	0	0	1	0	0	0	0			Facility requirements completely met	1 3 4	1	0	1	1	0
RAJASTHAN	GOVERNMENT- PHC/CHC	4	0	Yes	After the peak of the second wave	10	April	25	Completely	0	0	6	Yes	1 2	1	1	0	0	0	0			300	100	The facility has sufficient number of functional electricity outlets to meet its	Access only to tap and filtered water	No technicians are available	1	1	0	0	No storage facilities are available	1	1	0	0	0	0	0	0			Not Changed at All	5	0	0	0	0	1
RAJASTHAN	GOVERNMENT HOSPITAL	30	0	Yes	During the peak of the second wave	150	April	200	Completely	50	5		Yes	0	0	0	0	0	1	0			1500	800	Most electricity outlets do not work or are not adequate for devices to work	Access only to tap and filtered water	No technicians are available	1	1	0	0	Storage facilities are available and sufficent	0	0	0	0	0	0	1	0			Somewhat Decreased	1	1	0	0	0	0
RAJASTHAN	GOVERNMENT- PHC/CHC	5	0	Yes	After the peak of the second wave	0	April	2	Completely	0	0	2	Yes	1	1	0	0	0	0	0			12	12	The facility has sufficient number of functional electricity outlets to meet its	Access only to tap and filtered water	No technicians are available	3	0	0	1	Storage facilities are available but not sufficient for all devices	0	0	0	0	0	0	1	0			Somewhat Decreased	3	0	0	1	0	0
RAJASTHAN	GOVERNMENT- PHC/CHC	4	0	Yes	After the peak of the second wave	0	May	2	Completely	0	0	3	Yes	1	1	0	0	0	0	0			30	30	Most electricity outlets do not work or are not adequate for devices to work	Access only to tap and filtered water	No technicians are available	1	1	0	0	Storage facilities are available and sufficent	1	1	0	0	0	0	0	0			Significantly Decreased	1	1	0	0	0	0
RAJASTHAN	GOVERNMENT- PHC/CHC	4	0	Yes	After the peak of the second wave	0	April	0	Completely	0	0	6	Yes	1	1	0	0	0	0	0			0	0	Some elecricity outlets work but are not adequate for the number of devices at t	Access only to tap and filtered water	No technicians are available	3	0	0	1	No storage facilities are available	3 4	0	0	1	1	0	0	0			Significantly Decreased	1	1	0	0	0	0
RAJASTHAN	GOVERNMENT- PHC/CHC	4	0	Yes	After the peak of the second wave	0	May	0	Significantly	0	0	6	No	0	0	0	0	0	1	0			0	0	Most electricity outlets do not work or are not adequate for devices to work	Access only to tap and filtered water	No technicians are available	1	1	0	0	No storage facilities are available	1	1	0	0	0	0	0	0			Not Changed at All	1	1	0	0	0	0
RAJASTHAN	GOVERNMENT- PHC/CHC	8	0	Yes	After the peak of the second wave	2	March	3	Significantly	1	0	5	No	1 2	1	1	0	0	0	0			20	5	The facility has sufficient number of functional electricity outlets to meet its	Access only to tap and filtered water	No technicians are available	3	0	0	1	Storage facilities are available and sufficent	3	0	0	1	0	0	0	0			Significantly Decreased	1 2	1	1	0	0	0
RAJASTHAN	GOVERNMENT- PHC/CHC	5	0	Yes	After the peak of the second wave	0	May	2	Significantly	0	0	5	No	1 2	1	1	0	0	0	0			20	0	Some elecricity outlets work but are not adequate for the number of devices at t	Sufficient access to distilled / sterile water	No technicians are available	3	0	0	1	No storage facilities are available	1 3 5	1	0	1	0	1	0	0			Significantly Decreased	1 2	1	1	0	0	0
RAJASTHAN	GOVERNMENT- PHC/CHC	7	0	Yes	After the peak of the second wave	3	March	6	Completely	3	0	9	Yes	1 2	1	1	0	0	0	0			20	5	The facility has sufficient number of functional electricity outlets to meet its	Access only to tap and filtered water	No technicians are available	3	0	0	1	Storage facilities are available but not sufficient for all devices	3 5	0	0	1	0	1	0	0			Significantly Decreased	1 2 3	1	1	1	0	0
RAJASTHAN	GOVERNMENT- PHC/CHC	12	0	Yes	During the peak of the second wave	5	March	10	Significantly	2	0	5	No	1 2	1	1	0	0	0	0			250	100	The facility has sufficient number of functional electricity outlets to meet its	Access only to tap and filtered water	No technicians are available	3	0	0	1	Storage facilities are available and sufficent	3	0	0	1	0	0	0	0			Significantly Decreased	1 2 3	1	1	1	0	0
RAJASTHAN	GOVERNMENT HOSPITAL	15	0	Yes	Before the peak of the second wave	10	June	35	Completely	6	0	16	Yes	1 2 3	1	1	1	0	0	0			1000	600	The facility has sufficient number of functional electricity outlets to meet its	Access only to tap and filtered water	Technicians are available but significant time delays faced in access	3	0	0	1	Storage facilities are available and sufficent	3	0	0	1	0	0	0	0			Facility requirements completely met	1 2 3	1	1	1	0	0
RAJASTHAN	GOVERNMENT- PHC/CHC	2	0	Yes	After the peak of the second wave	0	March	2	Significantly	0	0	4	No	1 2	1	1	0	0	0	0			12	5	Some elecricity outlets work but are not adequate for the number of devices at t	Access only to tap and filtered water	No technicians are available	3	0	0	1	Storage facilities are available and sufficent	1 3	1	0	1	0	0	0	0			Somewhat Decreased	1 2	1	1	0	0	0
RAJASTHAN	GOVERNMENT HOSPITAL	25	0	Yes	During the peak of the second wave	25	May	100	Completely	80	5	25	Yes	2 3	0	1	1	0	0	0			2000	500	The facility has sufficient number of functional electricity outlets to meet its	Sufficient access to distilled / sterile water	Sufficient number of technicians available in a timely manner	3	0	0	1	Storage facilities are available and sufficent	1 3	1	0	1	0	0	0	0			Somewhat Decreased	1 2 3	1	1	1	0	0
RAJASTHAN	GOVERNMENT- PHC/CHC	2	0	Yes	During the peak of the second wave	1	May	4	Significantly	1	0	2	No	1	1	0	0	0	0	0			40	20	The facility has sufficient number of functional electricity outlets to meet its	Access only to tap and filtered water	No technicians are available	3	0	0	1	Storage facilities are available and sufficent	3	0	0	1	0	0	0	0			Significantly Decreased	1	1	0	0	0	0
RAJASTHAN	GOVERNMENT- PHC/CHC	2	0	Yes	During the peak of the second wave	4	May	10	Significantly	4	0	18	Yes	1 2 3	1	1	1	0	0	0			300	15	The facility has sufficient number of functional electricity outlets to meet its	Insufficient access to distilled / sterile water	Technicians are available but significant time delays faced in access	3	0	0	1	Storage facilities are available and sufficent	3 4	0	0	1	1	0	0	0			Not Changed at All	1	1	0	0	0	0
RAJASTHAN	GOVERNMENT- PHC/CHC	2	0	Yes	During the peak of the second wave	2	June	4	Significantly	0	0	12	Yes	2	0	1	0	0	0	0			10	0	The facility has sufficient number of functional electricity outlets to meet its	Access only to tap and filtered water	No technicians are available	3	0	0	1	Storage facilities are available and sufficent	1 3	1	0	1	0	0	0	0			Somewhat Decreased	2 5	0	1	0	0	1
RAJASTHAN	GOVERNMENT- PHC/CHC	2	0	Yes	During the peak of the second wave	0	June	0	Not at all	0	0	2	No	4	0	0	0	1	0	0			25	2	Some elecricity outlets work but are not adequate for the number of devices at t	Access only to tap and filtered water	No technicians are available	1 2	1	1	0	Storage facilities are available and sufficent	1 3	1	0	1	0	0	0	0			Not Changed at All	5	0	0	0	0	1
RAJASTHAN	GOVERNMENT- PHC/CHC	2	0	Yes	After the peak of the second wave	0	April	0	Completely	0	0	2	No	1	1	0	0	0	0	0			28	7	The facility has sufficient number of functional electricity outlets to meet its	Access only to tap and filtered water	Sufficient number of technicians available in a timely manner	3	0	0	1	Storage facilities are available and sufficent	1 4 5	1	0	0	1	1	0	0			Not Changed at All	3	0	0	1	0	0
RAJASTHAN	GOVERNMENT HOSPITAL	23	0	Yes	During the peak of the second wave	200	May	300	Significantly	10	0		Yes	0	0	0	0	0	1	0			8500	1500	The facility has sufficient number of functional electricity outlets to meet its	Insufficient access to distilled / sterile water	No technicians are available	3	0	0	1	Storage facilities are available and sufficent	1 2 3	1	1	1	0	0	0	0			Somewhat Decreased	5	0	0	0	0	1
RAJASTHAN	OTHERS	2	0	Yes	During the peak of the second wave	0	May	5	Significantly	0	0	2	No	3	0	0	1	0	0	0			14	0	The facility has sufficient number of functional electricity outlets to meet its	Sufficient access to distilled / sterile water	Sufficient number of technicians available in a timely manner	3	0	0	1	Storage facilities are available and sufficent	0	0	0	0	0	0	1	0			Significantly Decreased	2	0	1	0	0	0
RAJASTHAN	OTHERS	2	0	Yes	During the peak of the second wave	2	May	10	Moderately	0	0	2	Yes	0	0	0	0	0	1	0			15	5	The facility has sufficient number of functional electricity outlets to meet its	Sufficient access to distilled / sterile water	Sufficient number of technicians available in a timely manner	3	0	0	1	Storage facilities are available and sufficent	0	0	0	0	0	0	1	0			Not Changed at All	5	0	0	0	0	1
RAJASTHAN	OTHERS	2	0	Yes	During the peak of the second wave	2	May	10	Significantly	2	0	3	Yes	0	0	0	0	0	1	0			20	0	The facility has sufficient number of functional electricity outlets to meet its	Sufficient access to distilled / sterile water	Sufficient number of technicians available in a timely manner	3	0	0	1	Storage facilities are available and sufficent	0	0	0	0	0	0	1	0			Not Changed at All	5	0	0	0	0	1
RAJASTHAN	GOVERNMENT HOSPITAL	30	0	Yes	During the peak of the second wave	150	May	250	Significantly	50	2		Yes	1 2 3	1	1	1	0	0	0			1000	300	The facility has sufficient number of functional electricity outlets to meet its	Sufficient access to distilled / sterile water	Sufficient number of technicians available in a timely manner	3	0	0	1	Storage facilities are available and sufficent	0	0	0	0	0	0	1	0			Significantly Decreased	1 2 3 4	1	1	1	1	0
RAJASTHAN	GOVERNMENT HOSPITAL	35	0	Yes	During the peak of the second wave	200	May	450	Significantly	100	0		Yes	1 2 3 4	1	1	1	1	0	0			10000	6000	The facility has sufficient number of functional electricity outlets to meet its	Sufficient access to distilled / sterile water	Sufficient number of technicians available in a timely manner	3	0	0	1	Storage facilities are available and sufficent	0	0	0	0	0	0	1	0			Significantly Decreased	1 2 3 4	1	1	1	1	0
RAJASTHAN	GOVERNMENT HOSPITAL	5	0	Yes	During the peak of the second wave	5	May	10	Completely	1	0	2	Yes	1 2 3	1	1	1	0	0	0					The facility has sufficient number of functional electricity outlets to meet its	Sufficient access to distilled / sterile water	Sufficient number of technicians available in a timely manner	2	0	1	0	Storage facilities are available and sufficent	4	0	0	0	1	0	0	0			Not Changed at All	1 2 3	1	1	1	0	0
RAJASTHAN	GOVERNMENT HOSPITAL	60	0	Yes	During the peak of the second wave	200	May	500	Significantly	200			Yes	1 2 3 4	1	1	1	1	0	0			3000	1000	The facility has sufficient number of functional electricity outlets to meet its	Sufficient access to distilled / sterile water	Sufficient number of technicians available in a timely manner	3	0	0	1	Storage facilities are available and sufficent	0	0	0	0	0	0	1	0			Somewhat Decreased	1 3 4	1	0	1	1	0
RAJASTHAN	GOVERNMENT HOSPITAL	25	0	Yes	During the peak of the second wave	50	May	300	Significantly	10	0		Yes	1 2 3 4	1	1	1	1	0	0			5000	1000	The facility has sufficient number of functional electricity outlets to meet its	Sufficient access to distilled / sterile water	Sufficient number of technicians available in a timely manner	3	0	0	1	Storage facilities are available and sufficent	0	0	0	0	0	0	1	0			Somewhat Decreased	1 2 3 4	1	1	1	1	0
RAJASTHAN	GOVERNMENT- PHC/CHC	10	0	Yes	During the peak of the second wave	2	May	12	Completely	2	0	10	No	1 2	1	1	0	0	0	0			147	15	The facility has sufficient number of functional electricity outlets to meet its	Access only to tap and filtered water	No technicians are available	3	0	0	1	Storage facilities are available and sufficent	3	0	0	1	0	0	0	0			Facility requirements completely met	2 3	0	1	1	0	0
RAJASTHAN	GOVERNMENT- PHC/CHC	10	0	Yes	After the peak of the second wave	5	May	10	Completely	1	0	10	Yes	1 2	1	1	0	0	0	0			40	10	Some elecricity outlets work but are not adequate for the number of devices at t	Access only to tap and filtered water	No technicians are available	1 2	1	1	0	Storage facilities are available and sufficent	1 3 4	1	0	1	1	0	0	0			Facility requirements completely met	1 2 3	1	1	1	0	0
RAJASTHAN	GOVERNMENT- PHC/CHC	5	0	Yes	After the peak of the second wave	2	May	5	Significantly	0	0	20	No	1	1	0	0	0	0	0			40	8	Some elecricity outlets work but are not adequate for the number of devices at t	Access only to tap and filtered water	No technicians are available	1	1	0	0	Storage facilities are available but not sufficient for all devices	3 5 -888	0	0	1	0	1	0	1	store keeper nahi hai	Shortage of staff	Significantly Decreased	2	0	1	0	0	0
RAJASTHAN	GOVERNMENT HOSPITAL	23	0	Yes	After the peak of the second wave	7	May	120	Completely	6	0	22	No	1 2 3	1	1	1	0	0	0			900	350	Some elecricity outlets work but are not adequate for the number of devices at t	Sufficient access to distilled / sterile water	Technicians are available but significant time delays faced in access	3	0	0	1	Storage facilities are available but not sufficient for all devices	3 5	0	0	1	0	1	0	0			Facility requirements completely met	1 2 3	1	1	1	0	0
RAJASTHAN	GOVERNMENT- PHC/CHC	4	0	Yes	During the peak of the second wave	2	April	2	Completely	0	0	10	Yes	1 2 4	1	1	0	1	0	0			50	6	The facility has sufficient number of functional electricity outlets to meet its	Sufficient access to distilled / sterile water	No technicians are available	3	0	0	1	Storage facilities are available and sufficent	2	0	1	0	0	0	0	0			Somewhat Decreased	1 4	1	0	0	1	0
RAJASTHAN	GOVERNMENT- PHC/CHC	4	0	Yes	After the peak of the second wave	2	April	2	Not at all	0	0	7	Yes	1 2	1	1	0	0	0	0			100	50	The facility has sufficient number of functional electricity outlets to meet its	Access only to tap and filtered water	Technicians are available but significant time delays faced in access	3	0	0	1	Storage facilities are available and sufficent	3	0	0	1	0	0	0	0			Significantly Decreased	2 3	0	1	1	0	0
RAJASTHAN	GOVERNMENT- PHC/CHC	6	0	Yes	During the peak of the second wave	0	April	2	Completely	0	0	10	No	2 3	0	1	1	0	0	0			10	0	The facility has sufficient number of functional electricity outlets to meet its	Sufficient access to distilled / sterile water	Technicians are available but significant time delays faced in access	3	0	0	1	Storage facilities are available and sufficent	2 3	0	1	1	0	0	0	0			Not Changed at All	1	1	0	0	0	0
RAJASTHAN	GOVERNMENT- PHC/CHC	5	0	Yes	After the peak of the second wave	2	April	2	Completely	0	0	4	Yes	1 2 3	1	1	1	0	0	0			5	2	Some elecricity outlets work but are not adequate for the number of devices at t	Access only to tap and filtered water	No technicians are available	2	0	1	0	Storage facilities are available and sufficent	1 2 3	1	1	1	0	0	0	0			Not Changed at All	1 2 3 4	1	1	1	1	0
RAJASTHAN	GOVERNMENT- PHC/CHC	5	0	Yes	During the peak of the second wave	0	May	0	Completely	0	0	9	Yes	3	0	0	1	0	0	0			0	0	The facility has sufficient number of functional electricity outlets to meet its	Sufficient access to distilled / sterile water	Technicians are available but significant time delays faced in access	3	0	0	1	Storage facilities are available but not sufficient for all devices	5	0	0	0	0	1	0	0			Not Changed at All	1 3	1	0	1	0	0
RAJASTHAN	GOVERNMENT HOSPITAL	30	0	Yes	During the peak of the second wave	5	May	50	Completely	12	0		No	1	1	0	0	0	0	0			200	50	The facility has sufficient number of functional electricity outlets to meet its	Sufficient access to distilled / sterile water	Technicians are available but significant time delays faced in access	3	0	0	1	Storage facilities are available and sufficent	3	0	0	1	0	0	0	0			Not Changed at All	1 2 3	1	1	1	0	0
RAJASTHAN	GOVERNMENT HOSPITAL	14	0	Yes	During the peak of the second wave	200	May	500	Significantly	100	15		Yes	1 2	1	1	0	0	0	0			9000	3000	The facility has sufficient number of functional electricity outlets to meet its	Access only to tap and filtered water	No technicians are available	1	1	0	0	Storage facilities are available and sufficent	0	0	0	0	0	0	1	0			Not Changed at All	5	0	0	0	0	1
RAJASTHAN	GOVERNMENT HOSPITAL	35	0	Yes	During the peak of the second wave	100	May	250	Significantly	2	0		Yes	1 2 3 4	1	1	1	1	0	0			7000	1500	The facility has sufficient number of functional electricity outlets to meet its	Sufficient access to distilled / sterile water	Sufficient number of technicians available in a timely manner	3	0	0	1	Storage facilities are available and sufficent	0	0	0	0	0	0	1	0			Somewhat Decreased	1 2 3 4	1	1	1	1	0
TAMIL NADU	OTHERS	4	0	Yes	After the peak of the second wave	6	April	0	Completely	0	0	5	No	4	0	0	0	1	0	0			0	0	The facility has sufficient number of functional electricity outlets to meet its	Access only to tap and filtered water	No technicians are available	3	0	0	1	Storage facilities are available and sufficent	0	0	0	0	0	0	1	0			Facility requirements completely met	1	1	0	0	0	0
TAMIL NADU	OTHERS	2	0	Yes	After the peak of the second wave	5	April	10	Not at all	0	0	2	No	1	1	0	0	0	0	0			0	0	Most electricity outlets do not work or are not adequate for devices to work	Access only to tap and filtered water	No technicians are available	3	0	0	1	No storage facilities are available	0	0	0	0	0	0	1	0			Not Changed at All	5	0	0	0	0	1
TAMIL NADU	OTHERS	4	0	Yes	During the peak of the second wave	4	May	18	Significantly	0	0	4	Yes	0	0	0	0	0	1	0			4	4	The facility has sufficient number of functional electricity outlets to meet its	Access only to tap and filtered water	Sufficient number of technicians available in a timely manner	3	0	0	1	Storage facilities are available and sufficent	0	0	0	0	0	0	1	0			Facility requirements completely met	2	0	1	0	0	0
TAMIL NADU	OTHERS	2	0	Yes	After the peak of the second wave	0	May	0	Completely	0	0		No	3	0	0	1	0	0	0			0	0	The facility has sufficient number of functional electricity outlets to meet its	Access only to tap and filtered water	Sufficient number of technicians available in a timely manner	3	0	0	1	Storage facilities are available and sufficent	0	0	0	0	0	0	1	0			Facility requirements completely met	5	0	0	0	0	1
TAMIL NADU	GOVERNMENT HOSPITAL	1	0	Yes	During the peak of the second wave	10	May	10	Completely	3	0	20	No	1 2 3 4	1	1	1	1	0	0			800	500	The facility has sufficient number of functional electricity outlets to meet its	Sufficient access to distilled / sterile water	Technicians are available but significant time delays faced in access	3	0	0	1	Storage facilities are available but not sufficient for all devices	3 5	0	0	1	0	1	0	0			Not Changed at All	1 2 3 4	1	1	1	1	0
TAMIL NADU	GOVERNMENT HOSPITAL	1	0	Yes	During the peak of the second wave	10	June	3	Completely	2	2	12	No	2	0	1	0	0	0	0			6	5	The facility has sufficient number of functional electricity outlets to meet its	Sufficient access to distilled / sterile water	Sufficient number of technicians available in a timely manner	3	0	0	1	Storage facilities are available and sufficent	0	0	0	0	0	0	1	0			Facility requirements completely met	2	0	1	0	0	0
TAMIL NADU	GOVERNMENT HOSPITAL	1	0	Yes	During the peak of the second wave	4	April	4	Completely	10	7	2	No	1 2 3 4	1	1	1	1	0	0			4	4	Some elecricity outlets work but are not adequate for the number of devices at t	Access only to tap and filtered water	No technicians are available	1	1	0	0	No storage facilities are available	1 3 4	1	0	1	1	0	0	0			Not Changed at All	1 3	1	0	1	0	0
TAMIL NADU	GOVERNMENT HOSPITAL	1	0	Yes	After the peak of the second wave	0	May	0	Completely	5	0	8	No	4	0	0	0	1	0	0			0	0	The facility has sufficient number of functional electricity outlets to meet its	Sufficient access to distilled / sterile water	No technicians are available	3	0	0	1	Storage facilities are available and sufficent	0	0	0	0	0	0	1	0			Facility requirements completely met	4	0	0	0	1	0
TAMIL NADU	PRIVATE	16	0	Yes	During the peak of the second wave	15	June	60	Completely	15		45	No	1 2 4	1	1	0	1	0	0			40	40	The facility has sufficient number of functional electricity outlets to meet its	Insufficient access to distilled / sterile water	Sufficient number of technicians available in a timely manner	3	0	0	1	Storage facilities are available and sufficent	0	0	0	0	0	0	1	0			Facility requirements completely met	1	1	0	0	0	0
TAMIL NADU	OTHERS	0	30	Yes	Before the peak of the second wave	50	June	50	Significantly	30	1	30	No	0	0	0	0	0	1	0			50	40	The facility has sufficient number of functional electricity outlets to meet its	Access only to tap and filtered water	Sufficient number of technicians available in a timely manner	3	0	0	1	Storage facilities are available and sufficent	0	0	0	0	0	0	1	0			Facility requirements completely met	5	0	0	0	0	1
TAMIL NADU	PRIVATE	3	0	Yes	During the peak of the second wave	10	April	9	Completely	9		10	Yes	1 2 3 4	1	1	1	1	0	0			50	4	The facility has sufficient number of functional electricity outlets to meet its	Access only to tap and filtered water	Sufficient number of technicians available in a timely manner	3	0	0	1	Storage facilities are available and sufficent	5	0	0	0	0	1	0	0			Somewhat Decreased	1 2 3 4	1	1	1	1	0
TAMIL NADU	GOVERNMENT- PHC/CHC	1	0	Yes	During the peak of the second wave	0	April	6	Completely	3	5	2	No	3	0	0	1	0	0	0			3	0	Most electricity outlets do not work or are not adequate for devices to work	Access only to tap and filtered water	No technicians are available	3	0	0	1	No storage facilities are available	1 3 5	1	0	1	0	1	0	0			Facility requirements completely met	1	1	0	0	0	0
TAMIL NADU	GOVERNMENT- PHC/CHC	1	0	Yes	After the peak of the second wave	0	April	0	Not at all	0	0	2	No	0	0	0	0	0	1	0			2	2	The facility has sufficient number of functional electricity outlets to meet its	Access only to tap and filtered water	No technicians are available	3	0	0	1	No storage facilities are available	3 5	0	0	1	0	1	0	0			Facility requirements completely met	5	0	0	0	0	1
TAMIL NADU	GOVERNMENT- PHC/CHC	1	0	Yes	During the peak of the second wave	0	May	1	Moderately	0	0	2	No	0	0	0	0	0	1	0			10	0	Most electricity outlets do not work or are not adequate for devices to work	Access only to tap and filtered water	No technicians are available	3	0	0	1	Storage facilities are available and sufficent	1 3	1	0	1	0	0	0	0			Facility requirements completely met	5	0	0	0	0	1
TAMIL NADU	GOVERNMENT- PHC/CHC	1	0	Yes	During the peak of the second wave	5	May	1	Moderately	1	0	7	Yes	1 3	1	0	1	0	0	0			15	15	Most electricity outlets do not work or are not adequate for devices to work	Access only to tap and filtered water	No technicians are available	3	0	0	1	Storage facilities are available and sufficent	3 5	0	0	1	0	1	0	0			Facility requirements completely met	3	0	0	1	0	0
TAMIL NADU	GOVERNMENT- PHC/CHC	1	0	Yes	During the peak of the second wave	2	April	4	Completely	0	0	2	Yes	1	1	0	0	0	0	0			10	10	The facility has sufficient number of functional electricity outlets to meet its	Access only to tap and filtered water	No technicians are available	3	0	0	1	Storage facilities are available and sufficent	0	0	0	0	0	0	1	0			Facility requirements completely met	1	1	0	0	0	0
TAMIL NADU	OTHERS	2	0	Yes	After the peak of the second wave	3	May	0	Moderately	0	0	2	Yes	1	1	0	0	0	0	0			0	0	Most electricity outlets do not work or are not adequate for devices to work	Access only to tap and filtered water	No technicians are available	3	0	0	1	No storage facilities are available	1 3 5	1	0	1	0	1	0	0			Not Changed at All	1	1	0	0	0	0
TAMIL NADU	OTHERS	2	0	Yes	During the peak of the second wave	1	May	2	Moderately	1	10	2	No	0	0	0	0	0	1	0			20	0	The facility has sufficient number of functional electricity outlets to meet its	Access only to tap and filtered water	No technicians are available	3	0	0	1	Storage facilities are available and sufficent	0	0	0	0	0	0	1	0			Not Changed at All	5	0	0	0	0	1
TAMIL NADU	GOVERNMENT HOSPITAL	5	15	Yes	During the peak of the second wave	80	May	150	Completely	50	10		Yes	4	0	0	0	1	0	0					The facility has sufficient number of functional electricity outlets to meet its	Access only to tap and filtered water	Technicians are available but significant time delays faced in access	3	0	0	1	Storage facilities are available and sufficent	2 3	0	1	1	0	0	0	0			Not Changed at All	1	1	0	0	0	0
TAMIL NADU	GOVERNMENT HOSPITAL	10	20	Yes	During the peak of the second wave	7	April	15	Completely	3	0		No	1 2	1	1	0	0	0	0			1468	758	The facility has sufficient number of functional electricity outlets to meet its	Access only to tap and filtered water	Sufficient number of technicians available in a timely manner	1	1	0	0	No storage facilities are available	4 5	0	0	0	1	1	0	0			Not Changed at All	5	0	0	0	0	1
TAMIL NADU	GOVERNMENT HOSPITAL	5	0	Yes	During the peak of the second wave	20	June	20	Completely	3	10	4	No	1 2	1	1	0	0	0	0			600	200	The facility has sufficient number of functional electricity outlets to meet its	Sufficient access to distilled / sterile water	Sufficient number of technicians available in a timely manner	1	1	0	0	Storage facilities are available and sufficent	0	0	0	0	0	0	1	0			Not Changed at All	2 3 4	0	1	1	1	0
TAMIL NADU	GOVERNMENT HOSPITAL	0	15	Yes	After the peak of the second wave	100	May	300	Moderately	120	30	100	Yes	1 2	1	1	0	0	0	0			5000	2500	The facility has sufficient number of functional electricity outlets to meet its	Sufficient access to distilled / sterile water	Technicians are available but significant time delays faced in access	1 2	1	1	0	Storage facilities are available but not sufficient for all devices	4 5	0	0	0	1	1	0	0			Not Changed at All	1 2	1	1	0	0	0
TAMIL NADU	GOVERNMENT HOSPITAL	0	25	Yes	During the peak of the second wave	20	May	15	Completely	5	20		No	1 2 3	1	1	1	0	0	0			1000	800	The facility has sufficient number of functional electricity outlets to meet its	Access only to tap and filtered water	Technicians are available but significant time delays faced in access	1	1	0	0	Storage facilities are available but not sufficient for all devices	3 4 5	0	0	1	1	1	0	0			Somewhat Decreased	1 2 3	1	1	1	0	0
TAMIL NADU	GOVERNMENT HOSPITAL	3	0	Yes	After the peak of the second wave	20	May	100	Moderately	4	2	45	Yes	1 2 3 4	1	1	1	1	0	0			900	400	The facility has sufficient number of functional electricity outlets to meet its	Access only to tap and filtered water	Technicians are available but significant time delays faced in access	1	1	0	0	Storage facilities are available but not sufficient for all devices	3 4	0	0	1	1	0	0	0			Facility requirements completely met	1 2 3 4	1	1	1	1	0
TAMIL NADU	GOVERNMENT- PHC/CHC	0	25	Yes	During the peak of the second wave	10	April	17	Moderately	20	5	10	Yes	1	1	0	0	0	0	0			150	20	The facility has sufficient number of functional electricity outlets to meet its	Access only to tap and filtered water	Sufficient number of technicians available in a timely manner	3	0	0	1	Storage facilities are available and sufficent	0	0	0	0	0	0	1	0			Somewhat Decreased	1 2	1	1	0	0	0
TAMIL NADU	GOVERNMENT HOSPITAL	53	0	Yes	During the peak of the second wave	65	April	170	Completely	25	30	30	Yes	1 3	1	0	1	0	0	0			60	15	The facility has sufficient number of functional electricity outlets to meet its	Access only to tap and filtered water	Sufficient number of technicians available in a timely manner	3	0	0	1	Storage facilities are available and sufficent	0	0	0	0	0	0	1	0			Not Changed at All	1 2 4	1	1	0	1	0
TAMIL NADU	COVID CARE CENTER	0	15	Yes	During the peak of the second wave	50	April	150	Completely	50	20	30	Yes	1 2	1	1	0	0	0	0			300	70	The facility has sufficient number of functional electricity outlets to meet its	Access only to tap and filtered water	Sufficient number of technicians available in a timely manner	3	0	0	1	Storage facilities are available and sufficent	1 2	1	1	0	0	0	0	0			Not Changed at All	5	0	0	0	0	1
TAMIL NADU	GOVERNMENT HOSPITAL	5	10	Yes	During the peak of the second wave	7	May	5	Completely	4	0		Yes	1 3	1	0	1	0	0	0			5	4	The facility has sufficient number of functional electricity outlets to meet its	Access only to tap and filtered water	Sufficient number of technicians available in a timely manner	3	0	0	1	Storage facilities are available and sufficent	1 2 3	1	1	1	0	0	0	0			Not Changed at All	1	1	0	0	0	0
TAMIL NADU	GOVERNMENT HOSPITAL	25	70	Yes	During the peak of the second wave	60	March	60	Completely	20	10	15	Yes	1 2 3	1	1	1	0	0	0			160	30	The facility has sufficient number of functional electricity outlets to meet its	Insufficient access to distilled / sterile water	Sufficient number of technicians available in a timely manner	1	1	0	0	Storage facilities are available but not sufficient for all devices	2 4	0	1	0	1	0	0	0			Not Changed at All	1 2	1	1	0	0	0
TAMIL NADU	GOVERNMENT HOSPITAL	12	35	Yes	During the peak of the second wave	30	April	40	Completely	30	8	20	Yes	1 4	1	0	0	1	0	0			120	20	The facility has sufficient number of functional electricity outlets to meet its	Sufficient access to distilled / sterile water	Sufficient number of technicians available in a timely manner	3	0	0	1	Storage facilities are available and sufficent	0	0	0	0	0	0	1	0			Not Changed at All	2	0	1	0	0	0
TAMIL NADU	OTHERS	2	0	Yes	During the peak of the second wave	4	March	4	Completely	3	1	2	No	1 2	1	1	0	0	0	0			8	2	The facility has sufficient number of functional electricity outlets to meet its	Access only to tap and filtered water	Sufficient number of technicians available in a timely manner	1	1	0	0	Storage facilities are available and sufficent	0	0	0	0	0	0	1	0			Not Changed at All	1	1	0	0	0	0
TAMIL NADU	GOVERNMENT HOSPITAL	3	0	Yes	During the peak of the second wave	15	May	10	Significantly	10	5	3	No	3	0	0	1	0	0	0			60	10	Some elecricity outlets work but are not adequate for the number of devices at t	Insufficient access to distilled / sterile water	Technicians are available but significant time delays faced in access	3	0	0	1	Storage facilities are available and sufficent	1 2	1	1	0	0	0	0	0			Not Changed at All	2 4	0	1	0	1	0
TAMIL NADU	GOVERNMENT HOSPITAL	3	7	Yes	During the peak of the second wave	10	April	15	Completely	2	10	18	No	1 2 3	1	1	1	0	0	0			80		The facility has sufficient number of functional electricity outlets to meet its	Access only to tap and filtered water	Sufficient number of technicians available in a timely manner	1	1	0	0	Storage facilities are available and sufficent	4	0	0	0	1	0	0	0			Not Changed at All	1 2 3	1	1	1	0	0
TAMIL NADU	GOVERNMENT HOSPITAL	0	10	Yes	During the peak of the second wave	15	June	30	Completely	2	10	10	Yes	1 2	1	1	0	0	0	0			7	4	The facility has sufficient number of functional electricity outlets to meet its	Access only to tap and filtered water	Sufficient number of technicians available in a timely manner	1	1	0	0	Storage facilities are available and sufficent	3 4	0	0	1	1	0	0	0			Not Changed at All	1 3	1	0	1	0	0
TAMIL NADU	GOVERNMENT HOSPITAL	3	5	Yes	During the peak of the second wave	30	April	10	Significantly	30	7	6	No	1 4	1	0	0	1	0	0			80	10	The facility has sufficient number of functional electricity outlets to meet its	Access only to tap and filtered water	Sufficient number of technicians available in a timely manner	3	0	0	1	Storage facilities are available and sufficent	1 3	1	0	1	0	0	0	0			Somewhat Decreased	1	1	0	0	0	0
TAMIL NADU	GOVERNMENT- PHC/CHC	3	0	Yes	After the peak of the second wave	2	April	0	Not at all	1	0	3	No	0	0	0	0	0	1	0			0	0	Most electricity outlets do not work or are not adequate for devices to work	Access only to tap and filtered water	No technicians are available	3	0	0	1	No storage facilities are available	1 3 5	1	0	1	0	1	0	0			Not Changed at All	5	0	0	0	0	1
TAMIL NADU	GOVERNMENT HOSPITAL	14	0	Yes	During the peak of the second wave	25	April	40	Significantly	15	15	12	No	2 3	0	1	1	0	0	0			120	30	Some elecricity outlets work but are not adequate for the number of devices at t	Access only to tap and filtered water	Sufficient number of technicians available in a timely manner	1	1	0	0	Storage facilities are available and sufficent	1 4	1	0	0	1	0	0	0			Not Changed at All	2 3	0	1	1	0	0
TAMIL NADU	GOVERNMENT- PHC/CHC	3	0	Yes	During the peak of the second wave	2	April	2	Not at all	0	0	4	No	0	0	0	0	0	1	0			0	0	Most electricity outlets do not work or are not adequate for devices to work	Access only to tap and filtered water	No technicians are available	3	0	0	1	Storage facilities are available and sufficent	1 3	1	0	1	0	0	0	0			Not Changed at All	1	1	0	0	0	0
TAMIL NADU	OTHERS	2	0	Yes	After the peak of the second wave	20	April	30	Significantly	0	0	4	No	3 4	0	0	1	1	0	0			100	60	The facility has sufficient number of functional electricity outlets to meet its	Sufficient access to distilled / sterile water	No technicians are available	3	0	0	1	Storage facilities are available and sufficent	2 3	0	1	1	0	0	0	0			Somewhat Decreased	1	1	0	0	0	0
TAMIL NADU	GOVERNMENT HOSPITAL	5	0	Yes	During the peak of the second wave	40	May	50	Significantly	3	0	23	No	1 2 3	1	1	1	0	0	0			1000	100	The facility has sufficient number of functional electricity outlets to meet its	Access only to tap and filtered water	Technicians are available but significant time delays faced in access	1	1	0	0	Storage facilities are available but not sufficient for all devices	3 4 5	0	0	1	1	1	0	0			Significantly Decreased	1 2	1	1	0	0	0
TAMIL NADU	GOVERNMENT HOSPITAL	5	0	Yes	During the peak of the second wave	15	May	20	Completely	10	0	4	No	1 2	1	1	0	0	0	0			90	50	The facility has sufficient number of functional electricity outlets to meet its	Access only to tap and filtered water	Sufficient number of technicians available in a timely manner	3	0	0	1	No storage facilities are available	1 2 5	1	1	0	0	1	0	0			Not Changed at All	1 3	1	0	1	0	0
TAMIL NADU	GOVERNMENT HOSPITAL	5	5	Yes	After the peak of the second wave	10	May	20	Significantly	5	0		Yes	1 2 3	1	1	1	0	0	0			1500	5	The facility has sufficient number of functional electricity outlets to meet its	Access only to tap and filtered water	Technicians are available but significant time delays faced in access	1	1	0	0	Storage facilities are available but not sufficient for all devices	3 4 5	0	0	1	1	1	0	0			Somewhat Decreased	1	1	0	0	0	0
TAMIL NADU	GOVERNMENT HOSPITAL	3	10	Yes	During the peak of the second wave	20	March	50	Completely	10	0	35	No	1 2 3	1	1	1	0	0	0			150	50	The facility has sufficient number of functional electricity outlets to meet its	Access only to tap and filtered water	Technicians are available but significant time delays faced in access	1	1	0	0	Storage facilities are available and sufficent	2 3 4	0	1	1	1	0	0	0			Somewhat Decreased	1 3	1	0	1	0	0
TAMIL NADU	GOVERNMENT- PHC/CHC	5	0	Yes	After the peak of the second wave	5	June	8	Completely	4	0	3	No	1 2 3	1	1	1	0	0	0			57	40	The facility has sufficient number of functional electricity outlets to meet its	Access only to tap and filtered water	Technicians are available but significant time delays faced in access	3	0	0	1	Storage facilities are available and sufficent	1 2 3	1	1	1	0	0	0	0			Somewhat Decreased	1 2	1	1	0	0	0
TAMIL NADU	GOVERNMENT- PHC/CHC	2	0	Yes	During the peak of the second wave	2	April	3	Completely	0	0	4	No	1	1	0	0	0	0	0			40	10	The facility has sufficient number of functional electricity outlets to meet its	Access only to tap and filtered water	Technicians are available but significant time delays faced in access	1	1	0	0	Storage facilities are available but not sufficient for all devices	3 4	0	0	1	1	0	0	0			Significantly Decreased	1 2	1	1	0	0	0
TAMIL NADU	GOVERNMENT- PHC/CHC	3	10	Yes	During the peak of the second wave	6	May	10	Completely	0	0	3	No	1 2	1	1	0	0	0	0			130	25	The facility has sufficient number of functional electricity outlets to meet its	Access only to tap and filtered water	Technicians are available but significant time delays faced in access	3	0	0	1	Storage facilities are available and sufficent	0	0	0	0	0	0	1	0			Significantly Decreased	2	0	1	0	0	0
TAMIL NADU	GOVERNMENT HOSPITAL	2	10	Yes	After the peak of the second wave	3	May	7	Completely	2	0	19	No	1 2 3	1	1	1	0	0	0			39	5	The facility has sufficient number of functional electricity outlets to meet its	Access only to tap and filtered water	Technicians are available but significant time delays faced in access	1	1	0	0	Storage facilities are available but not sufficient for all devices	1 3 4	1	0	1	1	0	0	0			Significantly Decreased	2 3	0	1	1	0	0
TAMIL NADU	PRIVATE	5	0	Yes	During the peak of the second wave	5	May	10	Completely	5	1		Yes	1 2 3 4	1	1	1	1	0	0			35	10	The facility has sufficient number of functional electricity outlets to meet its	Access only to tap and filtered water	Sufficient number of technicians available in a timely manner	3	0	0	1	Storage facilities are available and sufficent	0	0	0	0	0	0	1	0			Facility requirements completely met	1 2 3 4	1	1	1	1	0
TAMIL NADU	OTHERS	2	0	Yes	During the peak of the second wave	5	May	10	Completely	2	0	5	Yes	1 2	1	1	0	0	0	0			25	2	The facility has sufficient number of functional electricity outlets to meet its	Access only to tap and filtered water	Sufficient number of technicians available in a timely manner	3	0	0	1	Storage facilities are available and sufficent	0	0	0	0	0	0	1	0			Facility requirements completely met	1 2 3 4	1	1	1	1	0
TAMIL NADU	GOVERNMENT HOSPITAL	0	10	Yes	Before the peak of the second wave	5	June	8	Completely	10	0	8	Yes	1 2 3 4	1	1	1	1	0	0			76	40	The facility has sufficient number of functional electricity outlets to meet its	Access only to tap and filtered water	Sufficient number of technicians available in a timely manner	3	0	0	1	Storage facilities are available and sufficent	0	0	0	0	0	0	1	0			Not Changed at All	1 2 3	1	1	1	0	0
TAMIL NADU	GOVERNMENT HOSPITAL	0	10	Yes	During the peak of the second wave	10	May	15	Completely	8	0	25	Yes	1 2 3 4	1	1	1	1	0	0			25	10	Some elecricity outlets work but are not adequate for the number of devices at t	Access only to tap and filtered water	No technicians are available	1	1	0	0	Storage facilities are available but not sufficient for all devices	3 4 5	0	0	1	1	1	0	0			Facility requirements completely met	1 2 3 4	1	1	1	1	0
TAMIL NADU	GOVERNMENT HOSPITAL	5	16	Yes	During the peak of the second wave	20	May	30	Completely	10	0	35	Yes	1 2 4	1	1	0	1	0	0			400	120	The facility has sufficient number of functional electricity outlets to meet its	Access only to tap and filtered water	Sufficient number of technicians available in a timely manner	3	0	0	1	Storage facilities are available and sufficent	0	0	0	0	0	0	1	0			Not Changed at All	1 2 3	1	1	1	0	0
TAMIL NADU	GOVERNMENT HOSPITAL	5	0	Yes	During the peak of the second wave	6	March	10	Completely	15	0	15	Yes	1 2 3 4	1	1	1	1	0	0			175	100	The facility has sufficient number of functional electricity outlets to meet its	Access only to tap and filtered water	Sufficient number of technicians available in a timely manner	1	1	0	0	Storage facilities are available but not sufficient for all devices	3 4 5	0	0	1	1	1	0	0			Not Changed at All	1 2 3 4	1	1	1	1	0
TAMIL NADU	GOVERNMENT HOSPITAL	17	0	Yes	After the peak of the second wave	10	April	12	Completely	8	0	9	No	1 2	1	1	0	0	0	0			600	5	The facility has sufficient number of functional electricity outlets to meet its	Access only to tap and filtered water	Technicians are available but significant time delays faced in access	1	1	0	0	Storage facilities are available but not sufficient for all devices	3 4 5	0	0	1	1	1	0	0			Significantly Decreased	1	1	0	0	0	0
TAMIL NADU	GOVERNMENT- PHC/CHC	5	0	Yes	During the peak of the second wave	3	June	5	Completely	2	0	5	Yes	1 2 3 4	1	1	1	1	0	0			30	0	The facility has sufficient number of functional electricity outlets to meet its	Access only to tap and filtered water	Sufficient number of technicians available in a timely manner	3	0	0	1	Storage facilities are available and sufficent	0	0	0	0	0	0	1	0			Facility requirements completely met	1 2 3 4	1	1	1	1	0
TAMIL NADU	GOVERNMENT- PHC/CHC	5	0	Yes	During the peak of the second wave	2	May	3	Completely	2	0	8	No	1 3	1	0	1	0	0	0			30	10	The facility has sufficient number of functional electricity outlets to meet its	Access only to tap and filtered water	No technicians are available	3	0	0	1	Storage facilities are available but not sufficient for all devices	3 5	0	0	1	0	1	0	0			Not Changed at All	1 3	1	0	1	0	0
TAMIL NADU	GOVERNMENT- PHC/CHC	3	0	Yes	During the peak of the second wave	5	May	25	Completely	25	0	6	Yes	1 2 3 4	1	1	1	1	0	0			145	25	The facility has sufficient number of functional electricity outlets to meet its	Access only to tap and filtered water	Sufficient number of technicians available in a timely manner	3	0	0	1	Storage facilities are available and sufficent	0	0	0	0	0	0	1	0			Not Changed at All	1 2 3 4	1	1	1	1	0
TAMIL NADU	OTHERS	2	0	Yes	During the peak of the second wave	6	March	10	Completely	35	20	15	Yes	2 4	0	1	0	1	0	0			45	15	The facility has sufficient number of functional electricity outlets to meet its	Sufficient access to distilled / sterile water	No technicians are available	3	0	0	1	Storage facilities are available and sufficent	3	0	0	1	0	0	0	0			Significantly Decreased	1	1	0	0	0	0
TAMIL NADU	GOVERNMENT HOSPITAL	0	4	Yes	During the peak of the second wave	15	May	25	Completely	5	0	5	Yes	1 2	1	1	0	0	0	0			35	5	The facility has sufficient number of functional electricity outlets to meet its	Access only to tap and filtered water	Sufficient number of technicians available in a timely manner	3	0	0	1	Storage facilities are available and sufficent	0	0	0	0	0	0	1	0			Significantly Decreased	2	0	1	0	0	0
TAMIL NADU	GOVERNMENT HOSPITAL	0	5	Yes	During the peak of the second wave	5	June	6	Moderately	2	0	11	No	4	0	0	0	1	0	0			20	14	The facility has sufficient number of functional electricity outlets to meet its	Access only to tap and filtered water	No technicians are available	1	1	0	0	Storage facilities are available and sufficent	4	0	0	0	1	0	0	0			Not Changed at All	5	0	0	0	0	1
TAMIL NADU	GOVERNMENT HOSPITAL	10	0	Yes	During the peak of the second wave	150	May	250	Moderately	120	2	100	Yes	1	1	0	0	0	0	0			3167	850	The facility has sufficient number of functional electricity outlets to meet its	Sufficient access to distilled / sterile water	Sufficient number of technicians available in a timely manner	3	0	0	1	Storage facilities are available and sufficent	0	0	0	0	0	0	1	0			Not Changed at All	3	0	0	1	0	0
TAMIL NADU	GOVERNMENT HOSPITAL	2	0	Yes	During the peak of the second wave	7	April	15	Moderately	5	0	10	Yes	1	1	0	0	0	0	0			260	10	The facility has sufficient number of functional electricity outlets to meet its	Access only to tap and filtered water	Sufficient number of technicians available in a timely manner	3	0	0	1	Storage facilities are available and sufficent	0	0	0	0	0	0	1	0			Somewhat Decreased	1	1	0	0	0	0
TAMIL NADU	GOVERNMENT- PHC/CHC	2	0	Yes	During the peak of the second wave	4	May	3	Completely	2	20	4	Yes	3	0	0	1	0	0	0			10	4	Most electricity outlets do not work or are not adequate for devices to work	Insufficient access to distilled / sterile water	No technicians are available	1	1	0	0	Storage facilities are available and sufficent	0	0	0	0	0	0	1	0			Not Changed at All	2	0	1	0	0	0
TAMIL NADU	GOVERNMENT- PHC/CHC	1	0	Yes	Before the peak of the second wave	55	June	70	Completely	25	8	3	Yes	2 4	0	1	0	1	0	0			50	20	The facility has sufficient number of functional electricity outlets to meet its	Access only to tap and filtered water	No technicians are available	1	1	0	0	Storage facilities are available and sufficent	2 3	0	1	1	0	0	0	0			Not Changed at All	3 4	0	0	1	1	0
TAMIL NADU	COVID CARE CENTER	3	0	Yes	During the peak of the second wave	30	May	50	Significantly	3	0		Yes	1	1	0	0	0	0	0			60	10	The facility has sufficient number of functional electricity outlets to meet its	Access only to tap and filtered water	Sufficient number of technicians available in a timely manner	3	0	0	1	Storage facilities are available and sufficent	0	0	0	0	0	0	1	0			Somewhat Decreased	1	1	0	0	0	0
TAMIL NADU	GOVERNMENT HOSPITAL	0	30	Yes	During the peak of the second wave	150	May	250	Moderately	120	4	100	Yes	1	1	0	0	0	0	0			3167	850	The facility has sufficient number of functional electricity outlets to meet its	Sufficient access to distilled / sterile water	No technicians are available	1	1	0	0	Storage facilities are available but not sufficient for all devices	3 4 5	0	0	1	1	1	0	0			Not Changed at All	1	1	0	0	0	0
TAMIL NADU	GOVERNMENT- PHC/CHC	2	0	Yes	During the peak of the second wave	4	May	10	Completely	3	15	4	Yes	3	0	0	1	0	0	0			20	15	Some elecricity outlets work but are not adequate for the number of devices at t	Access only to tap and filtered water	No technicians are available	3	0	0	1	Storage facilities are available and sufficent	3	0	0	1	0	0	0	0			Facility requirements completely met	2	0	1	0	0	0
TAMIL NADU	GOVERNMENT- PHC/CHC	2	0	Yes	After the peak of the second wave	3	June	3	Completely	10	10	12	No	2 3	0	1	1	0	0	0			10	5	Most electricity outlets do not work or are not adequate for devices to work	Sufficient access to distilled / sterile water	No technicians are available	3	0	0	1	No storage facilities are available	1 5	1	0	0	0	1	0	0			Significantly Decreased	1 2	1	1	0	0	0
TAMIL NADU	GOVERNMENT- PHC/CHC	2	0	Yes	Before the peak of the second wave	5	June	10	Completely	5		3	Yes	1 2 3 4	1	1	1	1	0	0			100	15	The facility has sufficient number of functional electricity outlets to meet its	Access only to tap and filtered water	Technicians are available but significant time delays faced in access	1 2	1	1	0	Storage facilities are available and sufficent	0	0	0	0	0	0	1	0			Significantly Decreased	3	0	0	1	0	0
TAMIL NADU	GOVERNMENT- PHC/CHC	2	0	Yes	During the peak of the second wave	2	April	3	Significantly	0	0	2	No	1	1	0	0	0	0	0			0	0	Most electricity outlets do not work or are not adequate for devices to work	Access only to tap and filtered water	No technicians are available	3	0	0	1	No storage facilities are available	1 3 5	1	0	1	0	1	0	0			Not Changed at All	1	1	0	0	0	0
TAMIL NADU	OTHERS	2	0	Yes	After the peak of the second wave	4	April	3	Significantly	2	0	2	No	1	1	0	0	0	0	0			0	0	Most electricity outlets do not work or are not adequate for devices to work	Access only to tap and filtered water	No technicians are available	3	0	0	1	No storage facilities are available	1 3 5	1	0	1	0	1	0	0			Not Changed at All	5	0	0	0	0	1
TAMIL NADU	GOVERNMENT HOSPITAL	5	0	Yes	During the peak of the second wave	10	April	5	Completely	5	10	5	No	2 3	0	1	1	0	0	0			10	3	The facility has sufficient number of functional electricity outlets to meet its	Access only to tap and filtered water	Technicians are available but significant time delays faced in access	3	0	0	1	Storage facilities are available but not sufficient for all devices	4 5	0	0	0	1	1	0	0			Significantly Decreased	1	1	0	0	0	0
TAMIL NADU	GOVERNMENT HOSPITAL	5	12	Yes	During the peak of the second wave	30	June	60	Completely	5	15	12	Yes	1 3	1	0	1	0	0	0			25	12	The facility has sufficient number of functional electricity outlets to meet its	Access only to tap and filtered water	Sufficient number of technicians available in a timely manner	3	0	0	1	Storage facilities are available and sufficent	0	0	0	0	0	0	1	0			Somewhat Decreased	1 3	1	0	1	0	0
TAMIL NADU	GOVERNMENT HOSPITAL	8	0	Yes	During the peak of the second wave	80	March	60	Completely	30	20	25	Yes	1 2 3	1	1	1	0	0	0			200	30	The facility has sufficient number of functional electricity outlets to meet its	Sufficient access to distilled / sterile water	Sufficient number of technicians available in a timely manner	3	0	0	1	Storage facilities are available and sufficent	1	1	0	0	0	0	0	0			Not Changed at All	1 4	1	0	0	1	0
TAMIL NADU	GOVERNMENT HOSPITAL	7	25	Yes	During the peak of the second wave	100	April	100	Completely	30	30	25	Yes	1 4	1	0	0	1	0	0					The facility has sufficient number of functional electricity outlets to meet its	Access only to tap and filtered water	Sufficient number of technicians available in a timely manner	3	0	0	1	Storage facilities are available and sufficent	3	0	0	1	0	0	0	0			Not Changed at All	1 2	1	1	0	0	0
TAMIL NADU	COVID CARE CENTER	7	12	Yes	During the peak of the second wave	20	April	25	Completely	7	4	3	No	2	0	1	0	0	0	0			140	10	The facility has sufficient number of functional electricity outlets to meet its	Sufficient access to distilled / sterile water	Sufficient number of technicians available in a timely manner	3	0	0	1	Storage facilities are available but not sufficient for all devices	2 5	0	1	0	0	1	0	0			Not Changed at All	1 2	1	1	0	0	0
TELANGANA	GOVERNMENT HOSPITAL	3	0	Yes	During the peak of the second wave	0	June	3	Moderately	3	0	2	Yes	1 -888	1	0	0	0	0	1	Only For Emergency Services	OCs used for emergency services	0	0	The facility has sufficient number of functional electricity outlets to meet its	Access only to tap and filtered water	No technicians are available	1 2	1	1	0	Storage facilities are available and sufficent	4	0	0	0	1	0	0	0			Somewhat Decreased	3	0	0	1	0	0
TELANGANA	PRIVATE	10	0	Yes	During the peak of the second wave	5	May	10	Completely	5	0	2	Yes	1 2 3 4	1	1	1	1	0	0			50	20	The facility has sufficient number of functional electricity outlets to meet its	Sufficient access to distilled / sterile water	Sufficient number of technicians available in a timely manner	3	0	0	1	Storage facilities are available and sufficent	0	0	0	0	0	0	1	0			Facility requirements completely met	1 2 3 4	1	1	1	1	0
TELANGANA	GOVERNMENT HOSPITAL	12	0	Yes	During the peak of the second wave	40	June	100	Moderately	30		30	Yes	1 2	1	1	0	0	0	0			500	300	The facility has sufficient number of functional electricity outlets to meet its	Sufficient access to distilled / sterile water	Sufficient number of technicians available in a timely manner	3	0	0	1	Storage facilities are available and sufficent	0	0	0	0	0	0	1	0			Facility requirements completely met	1 2 3 4	1	1	1	1	0
TELANGANA	GOVERNMENT HOSPITAL	300	0	Yes	During the peak of the second wave	200	May	400	Completely	100	40		Yes	1 2 3	1	1	1	0	0	0			9000	5000	The facility has sufficient number of functional electricity outlets to meet its	Sufficient access to distilled / sterile water	Sufficient number of technicians available in a timely manner	3	0	0	1	Storage facilities are available and sufficent	0	0	0	0	0	0	1	0			Significantly Decreased	1 2 3	1	1	1	0	0
TELANGANA	OTHERS	10	5	Yes	During the peak of the second wave	3	June	20	Significantly	0	0	3	Yes	1 2 3 4	1	1	1	1	0	0			400		The facility has sufficient number of functional electricity outlets to meet its	Sufficient access to distilled / sterile water	Technicians are available but significant time delays faced in access	3	0	0	1	Storage facilities are available and sufficent	3	0	0	1	0	0	0	0			Significantly Decreased	1 2 3 4	1	1	1	1	0
TELANGANA	OTHERS	25	0	Yes	During the peak of the second wave	2	June	12	Significantly	3	0	2	Yes	1 2 3 4	1	1	1	1	0	0			250	30	The facility has sufficient number of functional electricity outlets to meet its	Sufficient access to distilled / sterile water	Sufficient number of technicians available in a timely manner	3	0	0	1	Storage facilities are available and sufficent	0	0	0	0	0	0	1	0			Facility requirements completely met	1 3	1	0	1	0	0
TELANGANA	PRIVATE	10	0	Yes	During the peak of the second wave	30	June	60	Significantly	10	40		Yes	1 2 3 4	1	1	1	1	0	0			500	50	The facility has sufficient number of functional electricity outlets to meet its	Sufficient access to distilled / sterile water	Sufficient number of technicians available in a timely manner	3	0	0	1	Storage facilities are available and sufficent	0	0	0	0	0	0	1	0			Significantly Decreased	1 2 3 4	1	1	1	1	0
TELANGANA	PRIVATE	0	5	Yes	During the peak of the second wave	2	May	5	Significantly	2	0	2	Yes	1 2 3	1	1	1	0	0	0			40	10	The facility has sufficient number of functional electricity outlets to meet its	Sufficient access to distilled / sterile water	No technicians are available	3	0	0	1	Storage facilities are available and sufficent	3 -888	0	0	1	0	0	0	1	BIPAP, CIPAP, ICU AND ULTRASOUND EQUIPMENTS REQUIRED	Shortage of medical instruments	Facility requirements completely met	1 2 3 4	1	1	1	1	0
TELANGANA	PRIVATE	10	0	Yes	During the peak of the second wave	10	June	15	Significantly	5	20	3	Yes	1 2 3 4	1	1	1	1	0	0			400	90	The facility has sufficient number of functional electricity outlets to meet its	Sufficient access to distilled / sterile water	Sufficient number of technicians available in a timely manner	3	0	0	1	Storage facilities are available and sufficent	0	0	0	0	0	0	1	0			Facility requirements completely met	1 2 3 4	1	1	1	1	0
TELANGANA	GOVERNMENT- PHC/CHC	4	0	Yes	During the peak of the second wave	10	April	30	Completely	5	40	6	No	2 3	0	1	1	0	0	0			150	100	The facility has sufficient number of functional electricity outlets to meet its	Sufficient access to distilled / sterile water	Sufficient number of technicians available in a timely manner	3	0	0	1	Storage facilities are available and sufficent	0	0	0	0	0	0	1	0			Significantly Decreased	1 2 3	1	1	1	0	0
TELANGANA	GOVERNMENT- PHC/CHC	0	15	Yes	During the peak of the second wave	6	May	15	Completely	3	33	6	No	1 2 3 4	1	1	1	1	0	0			400	200	The facility has sufficient number of functional electricity outlets to meet its	Sufficient access to distilled / sterile water	Technicians are available but significant time delays faced in access	3	0	0	1	Storage facilities are available but not sufficient for all devices	5	0	0	0	0	1	0	0			Significantly Decreased	1 2	1	1	0	0	0
TELANGANA	GOVERNMENT- PHC/CHC	0	15	Yes	During the peak of the second wave	8	June	20	Completely	6	33	4	No	1 2	1	1	0	0	0	0			265	160	The facility has sufficient number of functional electricity outlets to meet its	Sufficient access to distilled / sterile water	No technicians are available	3	0	0	1	Storage facilities are available and sufficent	0	0	0	0	0	0	1	0			Significantly Decreased	1 3	1	0	1	0	0
TELANGANA	GOVERNMENT HOSPITAL	0	65	Yes	During the peak of the second wave	130	April	170	Completely	120	27		No	1 2 3 4	1	1	1	1	0	0			5651	4000	The facility has sufficient number of functional electricity outlets to meet its	Sufficient access to distilled / sterile water	Sufficient number of technicians available in a timely manner	3	0	0	1	Storage facilities are available and sufficent	0	0	0	0	0	0	1	0			Facility requirements completely met	1 2 3	1	1	1	0	0
TELANGANA	PRIVATE	9	0	Yes	During the peak of the second wave	4	June	10	Completely	4	25	8	No	1 2	1	1	0	0	0	0			800	200	The facility has sufficient number of functional electricity outlets to meet its	Sufficient access to distilled / sterile water	Technicians are available but significant time delays faced in access	3	0	0	1	Storage facilities are available but not sufficient for all devices	0	0	0	0	0	0	1	0			Facility requirements completely met	1 2 3	1	1	1	0	0
TELANGANA	PRIVATE	1	0	Yes	After the peak of the second wave	2	May	4	Completely	1	0	4	No	1 4	1	0	0	1	0	0			10	0	The facility has sufficient number of functional electricity outlets to meet its	Sufficient access to distilled / sterile water	No technicians are available	3	0	0	1	Storage facilities are available and sufficent	0	0	0	0	0	0	1	0			Significantly Decreased	1 2	1	1	0	0	0
UTTAR PRADESH	GOVERNMENT- PHC/CHC	5	0	Yes	After the peak of the second wave	1	May	10	Not at all	2	0	16	No	0	0	0	0	0	1	0			100	5	Some elecricity outlets work but are not adequate for the number of devices at t	Access only to tap and filtered water	No technicians are available	1	1	0	0	Storage facilities are available but not sufficient for all devices	1 2 3	1	1	1	0	0	0	0			Somewhat Decreased	1 3	1	0	1	0	0
UTTAR PRADESH	GOVERNMENT- PHC/CHC	10	0	Yes	After the peak of the second wave	0	April	4	Not at all	0	0	2	No	0	0	0	0	0	1	0			50	15	The facility has sufficient number of functional electricity outlets to meet its	Sufficient access to distilled / sterile water	No technicians are available	1	1	0	0	Storage facilities are available and sufficent	3 4	0	0	1	1	0	0	0			Somewhat Decreased	1 2 3	1	1	1	0	0
UTTAR PRADESH	GOVERNMENT- PHC/CHC	10	0	Yes	After the peak of the second wave	0	May	3	Not at all	0	0	8	No	0	0	0	0	0	1	0			150	14	Some elecricity outlets work but are not adequate for the number of devices at t	Sufficient access to distilled / sterile water	No technicians are available	1	1	0	0	Storage facilities are available and sufficent	1 2 3	1	1	1	0	0	0	0			Somewhat Decreased	1 2 3	1	1	1	0	0
UTTAR PRADESH	GOVERNMENT- PHC/CHC	5	0	Yes	After the peak of the second wave	0	June	40	Not at all	0	0	7	No	0	0	0	0	0	1	0			70	10	The facility has sufficient number of functional electricity outlets to meet its	Sufficient access to distilled / sterile water	No technicians are available	1	1	0	0	Storage facilities are available but not sufficient for all devices	3 4 5	0	0	1	1	1	0	0			Significantly Decreased	1 3 4	1	0	1	1	0
UTTAR PRADESH	GOVERNMENT- PHC/CHC	5	0	Yes	After the peak of the second wave	0	May	5	Not at all	0	0	5	Yes	0	0	0	0	0	1	0			30	0	The facility has sufficient number of functional electricity outlets to meet its	Access only to tap and filtered water	Sufficient number of technicians available in a timely manner	3	0	0	1	Storage facilities are available and sufficent	0	0	0	0	0	0	1	0			Not Changed at All	1 2	1	1	0	0	0
UTTAR PRADESH	GOVERNMENT- PHC/CHC	5	0	Yes	After the peak of the second wave	0	May	8	Moderately	0	0	10	No	0	0	0	0	0	1	0			35	0	The facility has sufficient number of functional electricity outlets to meet its	Access only to tap and filtered water	Sufficient number of technicians available in a timely manner	3	0	0	1	Storage facilities are available and sufficent	0	0	0	0	0	0	1	0			Somewhat Decreased	1 2 3	1	1	1	0	0
UTTAR PRADESH	GOVERNMENT- PHC/CHC	5	0	Yes	After the peak of the second wave	0	April	10	Not at all	0	0	20	No	0	0	0	0	0	1	0					The facility has sufficient number of functional electricity outlets to meet its	Access only to tap and filtered water	No technicians are available	3	0	0	1	Storage facilities are available and sufficent	3	0	0	1	0	0	0	0			Somewhat Decreased	1	1	0	0	0	0
UTTAR PRADESH	GOVERNMENT- PHC/CHC	5	0	Yes	After the peak of the second wave	1	May	3	Not at all	0	0	4	No	0	0	0	0	0	1	0			50	5	The facility has sufficient number of functional electricity outlets to meet its	Access only to tap and filtered water	Sufficient number of technicians available in a timely manner	3	0	0	1	Storage facilities are available and sufficent	0	0	0	0	0	0	1	0			Somewhat Decreased	1	1	0	0	0	0
UTTAR PRADESH	GOVERNMENT- PHC/CHC	5	0	Yes	After the peak of the second wave	0	May	4	Moderately	0	0	4	No	1 2	1	1	0	0	0	0			50	50	The facility has sufficient number of functional electricity outlets to meet its	Access only to tap and filtered water	Sufficient number of technicians available in a timely manner	3	0	0	1	Storage facilities are available and sufficent	0	0	0	0	0	0	1	0			Significantly Decreased	1 2 3	1	1	1	0	0
UTTAR PRADESH	GOVERNMENT- PHC/CHC	5	0	Yes	After the peak of the second wave	2	May	10	Moderately	1	0	5	No	2 4	0	1	0	1	0	0					The facility has sufficient number of functional electricity outlets to meet its	Sufficient access to distilled / sterile water	Technicians are available but significant time delays faced in access	3	0	0	1	Storage facilities are available and sufficent	3 -888	0	0	1	0	0	0	1	Network problem	Network issue	Significantly Decreased	1 2	1	1	0	0	0
UTTAR PRADESH	GOVERNMENT- PHC/CHC	5	0	Yes	After the peak of the second wave	1	May	15	Significantly	2	0	5	No	2 4	0	1	0	1	0	0			0	0	The facility has sufficient number of functional electricity outlets to meet its	Sufficient access to distilled / sterile water	Sufficient number of technicians available in a timely manner	1	1	0	0	Storage facilities are available and sufficent	1 4	1	0	0	1	0	0	0			Significantly Decreased	1 3	1	0	1	0	0
UTTAR PRADESH	GOVERNMENT- PHC/CHC	6	0	Yes	During the peak of the second wave	5	June	15	Significantly	5	0	18	No	1 3	1	0	1	0	0	0			15	10	The facility has sufficient number of functional electricity outlets to meet its	Access only to tap and filtered water	Sufficient number of technicians available in a timely manner	3	0	0	1	Storage facilities are available and sufficent	0	0	0	0	0	0	1	0			Not Changed at All	3 4	0	0	1	1	0
UTTAR PRADESH	GOVERNMENT- PHC/CHC	6	0	Yes	After the peak of the second wave	0	May	2	Moderately	1	0	5	No	1 2	1	1	0	0	0	0			0	0	The facility has sufficient number of functional electricity outlets to meet its	Sufficient access to distilled / sterile water	Technicians are available but significant time delays faced in access	3	0	0	1	Storage facilities are available and sufficent	5	0	0	0	0	1	0	0			Somewhat Decreased	1 2	1	1	0	0	0
UTTAR PRADESH	GOVERNMENT HOSPITAL	0	50	Yes	During the peak of the second wave	25	May	80	Significantly	25	0	25	No	1 2	1	1	0	0	0	0			1000	20	The facility has sufficient number of functional electricity outlets to meet its	Sufficient access to distilled / sterile water	Technicians are available but significant time delays faced in access	3	0	0	1	Storage facilities are available and sufficent	1 4	1	0	0	1	0	0	0			Facility requirements completely met	1	1	0	0	0	0
UTTAR PRADESH	GOVERNMENT- PHC/CHC	6	0	Yes	After the peak of the second wave	2	May	10	Not at all	1	0	11	No	4	0	0	0	1	0	0			10	10	The facility has sufficient number of functional electricity outlets to meet its	Access only to tap and filtered water	No technicians are available	1 2	1	1	0	Storage facilities are available and sufficent	3 4 5	0	0	1	1	1	0	0			Not Changed at All	1 2 3	1	1	1	0	0
UTTAR PRADESH	GOVERNMENT- PHC/CHC	6	0	Yes	After the peak of the second wave	0	May	2	Not at all	0	0	10	No	2 4	0	1	0	1	0	0			20	20	The facility has sufficient number of functional electricity outlets to meet its	Sufficient access to distilled / sterile water	Technicians are available but significant time delays faced in access	1	1	0	0	Storage facilities are available and sufficent	1 3	1	0	1	0	0	0	0			Not Changed at All	1 3	1	0	1	0	0
UTTAR PRADESH	GOVERNMENT- PHC/CHC	10	7	Yes	After the peak of the second wave	0	May	10	Not at all	0	0	4	Yes	1 2 4	1	1	0	1	0	0			35	35	The facility has sufficient number of functional electricity outlets to meet its	Access only to tap and filtered water	No technicians are available	1 2	1	1	0	Storage facilities are available and sufficent	2 3 4	0	1	1	1	0	0	0			Somewhat Decreased	1 2 3	1	1	1	0	0
UTTAR PRADESH	GOVERNMENT- PHC/CHC	2	0	Yes	After the peak of the second wave	0	May	0	Not at all	0	0	5	No	0	0	0	0	0	1	0			80	5	The facility has sufficient number of functional electricity outlets to meet its	Access only to tap and filtered water	No technicians are available	1	1	0	0	Storage facilities are available and sufficent	2 3 4	0	1	1	1	0	0	0			Somewhat Decreased	1 3 4	1	0	1	1	0
UTTAR PRADESH	GOVERNMENT HOSPITAL	40	0	Yes	During the peak of the second wave	1	May	40	Significantly	1	0	30	Yes	1 2 4	1	1	0	1	0	0			100	40	The facility has sufficient number of functional electricity outlets to meet its	Sufficient access to distilled / sterile water	Technicians are available but significant time delays faced in access	3	0	0	1	Storage facilities are available and sufficent	3	0	0	1	0	0	0	0			Facility requirements completely met	1 2 3 4	1	1	1	1	0
UTTAR PRADESH	GOVERNMENT- PHC/CHC	10	7	Yes	During the peak of the second wave	10	April	50	Significantly	10	0	4	No	1 2	1	1	0	0	0	0			900	600	The facility has sufficient number of functional electricity outlets to meet its	Sufficient access to distilled / sterile water	Technicians are available but significant time delays faced in access	3	0	0	1	Storage facilities are available and sufficent	0	0	0	0	0	0	1	0			Somewhat Decreased	1 2	1	1	0	0	0
UTTAR PRADESH	COVID CARE CENTER	15	0	Yes	During the peak of the second wave	40	May	70	Completely	20	0	71	No	1 2 4	1	1	0	1	0	0			1218	800	The facility has sufficient number of functional electricity outlets to meet its	Sufficient access to distilled / sterile water	Sufficient number of technicians available in a timely manner	3	0	0	1	Storage facilities are available and sufficent	0	0	0	0	0	0	1	0			Significantly Decreased	1 2 3 4	1	1	1	1	0
UTTAR PRADESH	GOVERNMENT HOSPITAL	15	0	Yes	During the peak of the second wave	45	May	150	Completely	10	0	100	No	1 2 4	1	1	0	1	0	0			500	250	The facility has sufficient number of functional electricity outlets to meet its	Sufficient access to distilled / sterile water	Sufficient number of technicians available in a timely manner	3	0	0	1	Storage facilities are available and sufficent	0	0	0	0	0	0	1	0			Facility requirements completely met	1 2 3 4	1	1	1	1	0
UTTAR PRADESH	GOVERNMENT HOSPITAL	48	0	Yes	After the peak of the second wave	0	April	3	Moderately	0	0	5	Yes	0	0	0	0	0	1	0			123	30	The facility has sufficient number of functional electricity outlets to meet its	Access only to tap and filtered water	Sufficient number of technicians available in a timely manner	3	0	0	1	Storage facilities are available and sufficent	0	0	0	0	0	0	1	0			Somewhat Decreased	3	0	0	1	0	0
UTTAR PRADESH	OTHERS	47	0	Yes	During the peak of the second wave	30	May	60	Significantly	0	0	6	Yes	0	0	0	0	0	1	0			500	150	The facility has sufficient number of functional electricity outlets to meet its	Sufficient access to distilled / sterile water	No technicians are available	3	0	0	1	Storage facilities are available and sufficent	3	0	0	1	0	0	0	0			Somewhat Decreased	1 2 3	1	1	1	0	0
UTTAR PRADESH	OTHERS	1	0	Yes	After the peak of the second wave	0	April	0	Moderately	0	0	5	No	0	0	0	0	0	1	0			0	0	The facility has sufficient number of functional electricity outlets to meet its	Access only to tap and filtered water	Sufficient number of technicians available in a timely manner	3	0	0	1	Storage facilities are available and sufficent	0	0	0	0	0	0	1	0			Not Changed at All	-888	0	0	0	0	0
UTTAR PRADESH	PRIVATE	0	3	Yes	After the peak of the second wave	0	May	0	Not at all	0	0	11	Yes	0	0	0	0	0	1	0			0	0	The facility has sufficient number of functional electricity outlets to meet its	Access only to tap and filtered water	Sufficient number of technicians available in a timely manner	3	0	0	1	Storage facilities are available and sufficent	1	1	0	0	0	0	0	0			Somewhat Decreased	5	0	0	0	0	1
UTTAR PRADESH	COVID CARE CENTER	40	0	Yes	During the peak of the second wave		May	10	Moderately	0	0	2	Yes	1 2	1	1	0	0	0	0			100	100	The facility has sufficient number of functional electricity outlets to meet its	Sufficient access to distilled / sterile water	Technicians are available but significant time delays faced in access	3	0	0	1	Storage facilities are available and sufficent	3	0	0	1	0	0	0	0			Somewhat Decreased	1 2 4	1	1	0	1	0
UTTAR PRADESH	OTHERS	79	0	Yes	During the peak of the second wave	40	April	150	Significantly	12	0	40	No	1 2	1	1	0	0	0	0			600	232	The facility has sufficient number of functional electricity outlets to meet its	Access only to tap and filtered water	Sufficient number of technicians available in a timely manner	3	0	0	1	Storage facilities are available and sufficent	0	0	0	0	0	0	1	0			Not Changed at All	1 3	1	0	1	0	0
UTTAR PRADESH	GOVERNMENT- PHC/CHC	7	0	Yes	After the peak of the second wave	2	May	3	Moderately	1	0	5	No	0	0	0	0	0	1	0			0	0	Some elecricity outlets work but are not adequate for the number of devices at t	Access only to tap and filtered water	Technicians are available but significant time delays faced in access	1	1	0	0	Storage facilities are available and sufficent	1 2 3	1	1	1	0	0	0	0			Somewhat Decreased	2 3	0	1	1	0	0
UTTAR PRADESH	GOVERNMENT- PHC/CHC	7	0	Yes	During the peak of the second wave	0	May	3	Significantly	0	0	3	No	1 2	1	1	0	0	0	0					The facility has sufficient number of functional electricity outlets to meet its	Access only to tap and filtered water	Technicians are available but significant time delays faced in access	1	1	0	0	Storage facilities are available and sufficent	3	0	0	1	0	0	0	0			Somewhat Decreased	1 3	1	0	1	0	0
UTTAR PRADESH	GOVERNMENT- PHC/CHC	7	0	Yes	After the peak of the second wave	2	May	10	Significantly	2	0	8	No	2 4	0	1	0	1	0	0			0	0	The facility has sufficient number of functional electricity outlets to meet its	Access only to tap and filtered water	Technicians are available but significant time delays faced in access	3	0	0	1	Storage facilities are available and sufficent	2 3 5	0	1	1	0	1	0	0			Somewhat Decreased	1 2	1	1	0	0	0
UTTAR PRADESH	GOVERNMENT- PHC/CHC	7	0	Yes	After the peak of the second wave	2	May	4	Significantly	2	0	3	No	1 2	1	1	0	0	0	0					The facility has sufficient number of functional electricity outlets to meet its	Access only to tap and filtered water	Technicians are available but significant time delays faced in access	3	0	0	1	Storage facilities are available and sufficent	2 3 4	0	1	1	1	0	0	0			Somewhat Decreased	1 2	1	1	0	0	0
UTTAR PRADESH	GOVERNMENT- PHC/CHC	7	0	Yes	During the peak of the second wave	5	May	8	Completely	3	0	10	No	1 2	1	1	0	0	0	0			0	0	The facility has sufficient number of functional electricity outlets to meet its	Access only to tap and filtered water	Technicians are available but significant time delays faced in access	3	0	0	1	Storage facilities are available and sufficent	2 3	0	1	1	0	0	0	0			Significantly Decreased	1 2	1	1	0	0	0
UTTAR PRADESH	GOVERNMENT HOSPITAL	0	42	Yes	During the peak of the second wave	40	April	85	Significantly	20	0	20	Yes	1	1	0	0	0	0	0			2200	800	The facility has sufficient number of functional electricity outlets to meet its	Access only to tap and filtered water	Technicians are available but significant time delays faced in access	3	0	0	1	Storage facilities are available and sufficent	0	0	0	0	0	0	1	0			Significantly Decreased	1	1	0	0	0	0
UTTAR PRADESH	GOVERNMENT- PHC/CHC	10	0	Yes	During the peak of the second wave	2	May	2	Moderately	0	0	15	No	1 2	1	1	0	0	0	0			0	0	The facility has sufficient number of functional electricity outlets to meet its	Sufficient access to distilled / sterile water	Technicians are available but significant time delays faced in access	3	0	0	1	Storage facilities are available and sufficent	0	0	0	0	0	0	1	0			Significantly Decreased	1 2 3 4	1	1	1	1	0
UTTAR PRADESH	GOVERNMENT- PHC/CHC	5	0	Yes	During the peak of the second wave	5	June	5	Significantly	2	0	6	Yes	1	1	0	0	0	0	0			25	10	Most electricity outlets do not work or are not adequate for devices to work	Sufficient access to distilled / sterile water	Sufficient number of technicians available in a timely manner	1 2	1	1	0	Storage facilities are available and sufficent	1 3 4	1	0	1	1	0	0	0			Significantly Decreased	1 2 3	1	1	1	0	0
UTTAR PRADESH	GOVERNMENT- PHC/CHC	15	0	Yes	After the peak of the second wave	1	May	5	Moderately	1	0	4	Yes	0	0	0	0	0	1	0			16	2	The facility has sufficient number of functional electricity outlets to meet its	Sufficient access to distilled / sterile water	No technicians are available	1	1	0	0	Storage facilities are available and sufficent	3 4	0	0	1	1	0	0	0			Somewhat Decreased	1 2 3	1	1	1	0	0
UTTAR PRADESH	GOVERNMENT- PHC/CHC	10	0	Yes	After the peak of the second wave	0	May	2	Not at all	2	0	8	No	0	0	0	0	0	1	0			5	5	The facility has sufficient number of functional electricity outlets to meet its	Sufficient access to distilled / sterile water	No technicians are available	1	1	0	0	Storage facilities are available but not sufficient for all devices	2 3 5	0	1	1	0	1	0	0			Significantly Decreased	1 2 3	1	1	1	0	0
UTTAR PRADESH	GOVERNMENT- PHC/CHC	10	0	Yes	After the peak of the second wave	0	April	2	Moderately	0	0	10	No	0	0	0	0	0	1	0			30	30	The facility has sufficient number of functional electricity outlets to meet its	Access only to tap and filtered water	Technicians are available but significant time delays faced in access	1	1	0	0	Storage facilities are available and sufficent	3 4	0	0	1	1	0	0	0			Significantly Decreased	1 2 3	1	1	1	0	0
UTTAR PRADESH	GOVERNMENT- PHC/CHC	8	0	Yes	During the peak of the second wave	3	May	8	Significantly	0	0	8	No	1 2	1	1	0	0	0	0			70	8	The facility has sufficient number of functional electricity outlets to meet its	Access only to tap and filtered water	Sufficient number of technicians available in a timely manner	3	0	0	1	Storage facilities are available and sufficent	2	0	1	0	0	0	0	0			Not Changed at All	1 2 3	1	1	1	0	0
UTTAR PRADESH	GOVERNMENT- PHC/CHC	7	0	Yes	After the peak of the second wave	1	May	10	Significantly	0	0	2	No	1 2	1	1	0	0	0	0			30	5	Some elecricity outlets work but are not adequate for the number of devices at t	Access only to tap and filtered water	No technicians are available	1 2	1	1	0	Storage facilities are available but not sufficient for all devices	1 3 4	1	0	1	1	0	0	0			Not Changed at All	1 2 3	1	1	1	0	0
UTTAR PRADESH	GOVERNMENT- PHC/CHC	7	0	Yes	After the peak of the second wave	2	May		Significantly	2	0	1	No	1 4	1	0	0	1	0	0			5	5	The facility has sufficient number of functional electricity outlets to meet its	Access only to tap and filtered water	No technicians are available	1	1	0	0	Storage facilities are available and sufficent	2 3 4	0	1	1	1	0	0	0			Not Changed at All	1 3 4	1	0	1	1	0
UTTAR PRADESH	GOVERNMENT- PHC/CHC	7	0	Yes	After the peak of the second wave	5	May	10	Significantly	0	0	4	No	1	1	0	0	0	0	0			20	15	The facility has sufficient number of functional electricity outlets to meet its	Access only to tap and filtered water	Technicians are available but significant time delays faced in access	1	1	0	0	No storage facilities are available	1 3 5	1	0	1	0	1	0	0			Not Changed at All	1 2 3	1	1	1	0	0
UTTAR PRADESH	GOVERNMENT- PHC/CHC	8	0	Yes	During the peak of the second wave	4	June	10	Significantly	0	0	12	No	1 2 3	1	1	1	0	0	0			60	30	The facility has sufficient number of functional electricity outlets to meet its	Access only to tap and filtered water	Sufficient number of technicians available in a timely manner	3	0	0	1	Storage facilities are available and sufficent	2 4	0	1	0	1	0	0	0			Not Changed at All	1 2 3	1	1	1	0	0
UTTAR PRADESH	GOVERNMENT- PHC/CHC	10	7	Yes	During the peak of the second wave	2	May	7	Completely	0	0	12	Yes	1 2	1	1	0	0	0	0			300	150	The facility has sufficient number of functional electricity outlets to meet its	Access only to tap and filtered water	Technicians are available but significant time delays faced in access	3	0	0	1	Storage facilities are available and sufficent	0	0	0	0	0	0	1	0			Significantly Decreased	1 3 4	1	0	1	1	0
UTTAR PRADESH	GOVERNMENT HOSPITAL	20	0	Yes	During the peak of the second wave	25	May	25	Significantly	25	0	10	No	1 4	1	0	0	1	0	0					The facility has sufficient number of functional electricity outlets to meet its	Access only to tap and filtered water	Technicians are available but significant time delays faced in access	3	0	0	1	Storage facilities are available and sufficent	0	0	0	0	0	0	1	0			Somewhat Decreased	1 3	1	0	1	0	0
UTTARAKHAND	OTHERS	0	30	Yes	During the peak of the second wave	30	May	100	Completely	10	1	99	Yes	1 2	1	1	0	0	0	0			250	200	The facility has sufficient number of functional electricity outlets to meet its	Sufficient access to distilled / sterile water	No technicians are available	2	0	1	0	Storage facilities are available and sufficent	3	0	0	1	0	0	0	0			Facility requirements completely met	1 2 3	1	1	1	0	0
UTTARAKHAND	GOVERNMENT- PHC/CHC	0	10	Yes	During the peak of the second wave	30	May	22	Completely	14	35	12	Yes	1	1	0	0	0	0	0			200	20	The facility has sufficient number of functional electricity outlets to meet its	Sufficient access to distilled / sterile water	No technicians are available	3	0	0	1	Storage facilities are available and sufficent	0	0	0	0	0	0	1	0			Somewhat Decreased	1 2 3 4	1	1	1	1	0
UTTARAKHAND	GOVERNMENT- PHC/CHC	10	5	Yes	During the peak of the second wave	5	May	5	Completely	0	20	14	Yes	1	1	0	0	0	0	0			25	6	The facility has sufficient number of functional electricity outlets to meet its	Sufficient access to distilled / sterile water	No technicians are available	3	0	0	1	Storage facilities are available and sufficent	0	0	0	0	0	0	1	0			Somewhat Decreased	1	1	0	0	0	0
UTTARAKHAND	GOVERNMENT- PHC/CHC	10	5	Yes	During the peak of the second wave	10	May	5	Significantly	2	0		Yes	1	1	0	0	0	0	0			30	10	The facility has sufficient number of functional electricity outlets to meet its	Access only to tap and filtered water	Technicians are available but significant time delays faced in access	3	0	0	1	Storage facilities are available and sufficent	0	0	0	0	0	0	1	0			Somewhat Decreased	1	1	0	0	0	0
UTTARAKHAND	GOVERNMENT- PHC/CHC	3	6	Yes	During the peak of the second wave	2	June	1	Completely	0	1	3	No	1	1	0	0	0	0	0			0	0	The facility has sufficient number of functional electricity outlets to meet its	Sufficient access to distilled / sterile water	Technicians are available but significant time delays faced in access	3	0	0	1	Storage facilities are available and sufficent	0	0	0	0	0	0	1	0			Somewhat Decreased	2	0	1	0	0	0
UTTARAKHAND	GOVERNMENT HOSPITAL	100	0	Yes	During the peak of the second wave	99	May	200	Completely	150	15	99	Yes	2	0	1	0	0	0	0			300	200	Some elecricity outlets work but are not adequate for the number of devices at t	Access only to tap and filtered water	No technicians are available	3	0	0	1	Storage facilities are available and sufficent	3	0	0	1	0	0	0	0			Facility requirements completely met	1 2 3	1	1	1	0	0
UTTARAKHAND	GOVERNMENT HOSPITAL	10	20	Yes	During the peak of the second wave	40	June	20	Completely	10	0	10	No	-888	0	0	0	0	0	1	This hospital is not COVID hospital,	Not a COVID hospital	0	0	The facility has sufficient number of functional electricity outlets to meet its	Sufficient access to distilled / sterile water	Technicians are available but significant time delays faced in access	3	0	0	1	Storage facilities are available and sufficent	0	0	0	0	0	0	1	0			Significantly Decreased	1	1	0	0	0	0
UTTARAKHAND	OTHERS	25	30	Yes	During the peak of the second wave	40	June	18	Completely	5	40	10	Yes	1 3	1	0	1	0	0	0			100	50	The facility has sufficient number of functional electricity outlets to meet its	Sufficient access to distilled / sterile water	No technicians are available	3	0	0	1	Storage facilities are available and sufficent	0	0	0	0	0	0	1	0			Significantly Decreased	5	0	0	0	0	1
UTTARAKHAND	GOVERNMENT- PHC/CHC	0	10	Yes	During the peak of the second wave	7	May	7	Significantly	0	0	5	Yes	1	1	0	0	0	0	0			200	20	The facility has sufficient number of functional electricity outlets to meet its	Access only to tap and filtered water	No technicians are available	3	0	0	1	Storage facilities are available but not sufficient for all devices	3 5	0	0	1	0	1	0	0			Somewhat Decreased	1 3	1	0	1	0	0
UTTARAKHAND	OTHERS	2	0	Yes	During the peak of the second wave	3	April	5	Completely	1	0	2	Yes	4	0	0	0	1	0	0			10	1	The facility has sufficient number of functional electricity outlets to meet its	Sufficient access to distilled / sterile water	Sufficient number of technicians available in a timely manner	3	0	0	1	Storage facilities are available and sufficent	0	0	0	0	0	0	1	0			Not Changed at All	1	1	0	0	0	0
UTTARAKHAND	PRIVATE	10	0	Yes	During the peak of the second wave	10	May	6	Significantly		5	10	Yes	1 4	1	0	0	1	0	0			163	0	The facility has sufficient number of functional electricity outlets to meet its	Sufficient access to distilled / sterile water	Technicians are available but significant time delays faced in access	2	0	1	0	Storage facilities are available and sufficent	4	0	0	0	1	0	0	0			Significantly Decreased	1	1	0	0	0	0
UTTARAKHAND	GOVERNMENT HOSPITAL	50	0	Yes	During the peak of the second wave	30	May	150	Completely	3	0	50	No	1 2 3 4	1	1	1	1	0	0			241	0	The facility has sufficient number of functional electricity outlets to meet its	Sufficient access to distilled / sterile water	Technicians are available but significant time delays faced in access	3	0	0	1	Storage facilities are available and sufficent	3	0	0	1	0	0	0	0			Significantly Decreased	1	1	0	0	0	0
UTTARAKHAND	COVID CARE CENTER	50	0	Yes	During the peak of the second wave	15	May	100	Moderately	0	1		Yes	1 2 3	1	1	1	0	0	0			76	11	The facility has sufficient number of functional electricity outlets to meet its	Sufficient access to distilled / sterile water	Sufficient number of technicians available in a timely manner	3	0	0	1	Storage facilities are available and sufficent	0	0	0	0	0	0	1	0			Facility requirements completely met	1 2	1	1	0	0	0
UTTARAKHAND	PRIVATE	4	0	Yes	During the peak of the second wave	0	May	1	Significantly	0	0	5	Yes	2 4	0	1	0	1	0	0			14	5	The facility has sufficient number of functional electricity outlets to meet its	Sufficient access to distilled / sterile water	Sufficient number of technicians available in a timely manner	3	0	0	1	Storage facilities are available and sufficent	0	0	0	0	0	0	1	0			Somewhat Decreased	1 2 4	1	1	0	1	0
UTTARAKHAND	GOVERNMENT HOSPITAL	210	0	Yes	During the peak of the second wave	7	May	20	Completely	2	3	10	Yes	1 2	1	1	0	0	0	0			80	10	The facility has sufficient number of functional electricity outlets to meet its	Sufficient access to distilled / sterile water	No technicians are available	3	0	0	1	Storage facilities are available but not sufficient for all devices	5	0	0	0	0	1	0	0			Facility requirements completely met	3	0	0	1	0	0
UTTARAKHAND	OTHERS	2	0	Yes	During the peak of the second wave	2	May	5	Significantly	2	5	25	Yes	1 4	1	0	0	1	0	0			1	1	The facility has sufficient number of functional electricity outlets to meet its	Sufficient access to distilled / sterile water	No technicians are available	2	0	1	0	No storage facilities are available	3 4 5	0	0	1	1	1	0	0			Significantly Decreased	2	0	1	0	0	0
UTTARAKHAND	COVID CARE CENTER	21	0	Yes	During the peak of the second wave	15	May	100	Significantly	0	0	30	Yes	1 3 4	1	0	1	1	0	0			115	110	The facility has sufficient number of functional electricity outlets to meet its	Access only to tap and filtered water	Technicians are available but significant time delays faced in access	3	0	0	1	Storage facilities are available and sufficent	3	0	0	1	0	0	0	0			Significantly Decreased	1 2 3 4	1	1	1	1	0
UTTARAKHAND	GOVERNMENT- PHC/CHC	0	10	Yes	During the peak of the second wave	3	March	12	Completely	2	0	14	Yes	1 2 3 4	1	1	1	1	0	0			100	10	The facility has sufficient number of functional electricity outlets to meet its	Sufficient access to distilled / sterile water	No technicians are available	3	0	0	1	Storage facilities are available but not sufficient for all devices	3 5	0	0	1	0	1	0	0			Facility requirements completely met	1 2 3 4	1	1	1	1	0
UTTARAKHAND	GOVERNMENT- PHC/CHC	0	6	Yes	During the peak of the second wave	20	May	10	Significantly	1	0	8	Yes	1 2 3	1	1	1	0	0	0			40	30	The facility has sufficient number of functional electricity outlets to meet its	Access only to tap and filtered water	No technicians are available	3	0	0	1	Storage facilities are available but not sufficient for all devices	3 5	0	0	1	0	1	0	0			Significantly Decreased	1 2 3 4	1	1	1	1	0
UTTARAKHAND	GOVERNMENT- PHC/CHC	0	5	Yes	During the peak of the second wave	2	May	2	Significantly	2	0	10	Yes	4	0	0	0	1	0	0			30	5	The facility has sufficient number of functional electricity outlets to meet its	Access only to tap and filtered water	No technicians are available	1 2	1	1	0	Storage facilities are available but not sufficient for all devices	3 4 5	0	0	1	1	1	0	0			Somewhat Decreased	1 4	1	0	0	1	0
UTTARAKHAND	GOVERNMENT- PHC/CHC	0	9	Yes	During the peak of the second wave	17	May	17	Significantly	1	0	17	Yes	2	0	1	0	0	0	0			100	0	Most electricity outlets do not work or are not adequate for devices to work	Access only to tap and filtered water	No technicians are available	1	1	0	0	Storage facilities are available but not sufficient for all devices	2 4	0	1	0	1	0	0	0			Facility requirements completely met	1	1	0	0	0	0
UTTARAKHAND	GOVERNMENT- PHC/CHC	0	10	Yes	After the peak of the second wave	20	May	2	Moderately	3	0	8	Yes	4	0	0	0	1	0	0			45	10	The facility has sufficient number of functional electricity outlets to meet its	Access only to tap and filtered water	No technicians are available	3	0	0	1	Storage facilities are available and sufficent	3	0	0	1	0	0	0	0			Somewhat Decreased	2 3 4	0	1	1	1	0
UTTARAKHAND	GOVERNMENT HOSPITAL	10	0	Yes	During the peak of the second wave	20	May	15	Significantly	5	0	21	Yes	1 3 4	1	0	1	1	0	0			45	0	The facility has sufficient number of functional electricity outlets to meet its	Sufficient access to distilled / sterile water	Technicians are available but significant time delays faced in access	3	0	0	1	Storage facilities are available and sufficent	3	0	0	1	0	0	0	0			Somewhat Decreased	1 3 4	1	0	1	1	0
UTTARAKHAND	OTHERS	50	20	Yes	After the peak of the second wave	40	May	20	Moderately	40	35		No	1 2 3 4	1	1	1	1	0	0			177	0	The facility has sufficient number of functional electricity outlets to meet its	Access only to tap and filtered water	No technicians are available	3	0	0	1	Storage facilities are available and sufficent	3	0	0	1	0	0	0	0			Significantly Decreased	1 2 3 4	1	1	1	1	0
UTTARAKHAND	GOVERNMENT- PHC/CHC	23	30	Yes	During the peak of the second wave	4	May	5	Moderately	5	0	2	Yes	1	1	0	0	0	0	0			104	40	Most electricity outlets do not work or are not adequate for devices to work	Sufficient access to distilled / sterile water	Technicians are available but significant time delays faced in access	1	1	0	0	Storage facilities are available but not sufficient for all devices	-888	0	0	0	0	0	0	1	Other		Somewhat Decreased	-888	0	0	0	0	0
UTTARAKHAND	GOVERNMENT- PHC/CHC	11	0	Yes	During the peak of the second wave	2	May	2	Not at all	0	2	2	Yes	1	1	0	0	0	0	0			0	0	Most electricity outlets do not work or are not adequate for devices to work	Access only to tap and filtered water	No technicians are available	1	1	0	0	Storage facilities are available but not sufficient for all devices	1	1	0	0	0	0	0	0			Not Changed at All	1	1	0	0	0	0
UTTARAKHAND	GOVERNMENT HOSPITAL	0	30	Yes	During the peak of the second wave	1	May	2	Not at all	0	0		Yes	1	1	0	0	0	0	0			271	30	Most electricity outlets do not work or are not adequate for devices to work	Access only to tap and filtered water	No technicians are available	1	1	0	0	No storage facilities are available	1	1	0	0	0	0	0	0			Not Changed at All	1	1	0	0	0	0
UTTARAKHAND	PRIVATE	6	0	Yes	During the peak of the second wave	1	May	1	Not at all	0	0	8	Yes	1	1	0	0	0	0	0			15	0	Most electricity outlets do not work or are not adequate for devices to work	Access only to tap and filtered water	No technicians are available	1	1	0	0	Storage facilities are available and sufficent	1	1	0	0	0	0	0	0			Not Changed at All	1	1	0	0	0	0
UTTARAKHAND	GOVERNMENT- PHC/CHC	2	2	Yes	After the peak of the second wave	2	May	2	Moderately	3	0	10	Yes	4	0	0	0	1	0	0			40	10	The facility has sufficient number of functional electricity outlets to meet its	Access only to tap and filtered water	No technicians are available	3	0	0	1	Storage facilities are available and sufficent	3	0	0	1	0	0	0	0			Somewhat Decreased	3 4	0	0	1	1	0
UTTARAKHAND	GOVERNMENT- PHC/CHC	5	0	Yes	During the peak of the second wave	1	May	1	Moderately	0	5	12	Yes	1 2 3 4	1	1	1	1	0	0			0	0	The facility has sufficient number of functional electricity outlets to meet its	Access only to tap and filtered water	No technicians are available	3	0	0	1	Storage facilities are available but not sufficient for all devices	3 5	0	0	1	0	1	0	0			Facility requirements completely met	3 4	0	0	1	1	0
UTTARAKHAND	GOVERNMENT HOSPITAL	10	20	Yes	During the peak of the second wave	5	May	10	Significantly	5	2		Yes	-888	0	0	0	0	0	1	Not able to use yet	Didn't admit any patient after OC got delivered	450	70	The facility has sufficient number of functional electricity outlets to meet its	Access only to tap and filtered water	Sufficient number of technicians available in a timely manner	3	0	0	1	Storage facilities are available and sufficent	0	0	0	0	0	0	1	0			Significantly Decreased	1 2 3 4	1	1	1	1	0
UTTARAKHAND	GOVERNMENT- PHC/CHC	2	0	Yes	After the peak of the second wave	2	June	2	Moderately	3	0	13	Yes	4	0	0	0	1	0	0			36	6	The facility has sufficient number of functional electricity outlets to meet its	Access only to tap and filtered water	No technicians are available	3	0	0	1	Storage facilities are available and sufficent	3	0	0	1	0	0	0	0			Somewhat Decreased	3 4	0	0	1	1	0
UTTARAKHAND	GOVERNMENT- PHC/CHC	5	0	Yes	During the peak of the second wave	2	May	4	Moderately	3	0	12	Yes	1 4	1	0	0	1	0	0			50	12	Some elecricity outlets work but are not adequate for the number of devices at t	Access only to tap and filtered water	No technicians are available	1	1	0	0	Storage facilities are available but not sufficient for all devices	3 4 5	0	0	1	1	1	0	0			Significantly Decreased	1 4	1	0	0	1	0
UTTARAKHAND	GOVERNMENT- PHC/CHC	2	0	Yes	After the peak of the second wave	10	May	15	Significantly	10	10	20	Yes	1	1	0	0	0	0	0			0		Some elecricity outlets work but are not adequate for the number of devices at t	Sufficient access to distilled / sterile water	No technicians are available	1	1	0	0	No storage facilities are available	3 5	0	0	1	0	1	0	0			Significantly Decreased	1 2 3 4	1	1	1	1	0
UTTARAKHAND	COVID CARE CENTER	54	0	Yes	During the peak of the second wave	0	May	40	Significantly	0	10	10	Yes	2	0	1	0	0	0	0					The facility has sufficient number of functional electricity outlets to meet its	Access only to tap and filtered water	Technicians are available but significant time delays faced in access	3	0	0	1	Storage facilities are available and sufficent	0	0	0	0	0	0	1	0			Significantly Decreased	1 2 3	1	1	1	0	0
UTTARAKHAND	GOVERNMENT- PHC/CHC	0	3	Yes	During the peak of the second wave	10	May	15	Significantly	0	20	13	No	2	0	1	0	0	0	0			2744	150	The facility has sufficient number of functional electricity outlets to meet its	Access only to tap and filtered water	Technicians are available but significant time delays faced in access	3	0	0	1	No storage facilities are available	4 5	0	0	0	1	1	0	0			Significantly Decreased	1 2 3	1	1	1	0	0
UTTARAKHAND	GOVERNMENT- PHC/CHC	3	2	Yes	During the peak of the second wave	3	May	3	Moderately	2	0	7	Yes	4	0	0	0	1	0	0			30	5	Most electricity outlets do not work or are not adequate for devices to work	Access only to tap and filtered water	No technicians are available	2	0	1	0	Storage facilities are available but not sufficient for all devices	0	0	0	0	0	0	1	0			Not Changed at All	2 3	0	1	1	0	0
UTTARAKHAND	GOVERNMENT- PHC/CHC	2	1	Yes	After the peak of the second wave	4	May	4	Significantly	1	0	9	No	3	0	0	1	0	0	0			15	3	The facility has sufficient number of functional electricity outlets to meet its	Sufficient access to distilled / sterile water	Technicians are available but significant time delays faced in access	3	0	0	1	Storage facilities are available and sufficent	3	0	0	1	0	0	0	0			Significantly Decreased	1	1	0	0	0	0
UTTARAKHAND	GOVERNMENT- PHC/CHC	3	5	Yes	During the peak of the second wave	10	May	20	Significantly	2	2	3	Yes	1 2 3	1	1	1	0	0	0			45	35	The facility has sufficient number of functional electricity outlets to meet its	Access only to tap and filtered water	Technicians are available but significant time delays faced in access	3	0	0	1	Storage facilities are available and sufficent	4 5	0	0	0	1	1	0	0			Significantly Decreased	1 2 3 4	1	1	1	1	0
UTTARAKHAND	GOVERNMENT- PHC/CHC	5	5	Yes	During the peak of the second wave	2	May	2	Significantly	1	0	2	Yes	1 2 3	1	1	1	0	0	0			8	5	The facility has sufficient number of functional electricity outlets to meet its	Access only to tap and filtered water	No technicians are available	3	0	0	1	Storage facilities are available but not sufficient for all devices	4 5	0	0	0	1	1	0	0			Significantly Decreased	1 2 3	1	1	1	0	0
UTTARAKHAND	GOVERNMENT- PHC/CHC	5	5	Yes	During the peak of the second wave	2	May	2	Significantly	1	0	2	Yes	1 2 3	1	1	1	0	0	0			8	5	The facility has sufficient number of functional electricity outlets to meet its	Access only to tap and filtered water	No technicians are available	3	0	0	1	Storage facilities are available but not sufficient for all devices	4 5	0	0	0	1	1	0	0			Significantly Decreased	1 2 3	1	1	1	0	0
UTTARAKHAND	GOVERNMENT- PHC/CHC	5	5	Yes	During the peak of the second wave	10	May	10	Significantly	2	0	3	Yes	1 2 3	1	1	1	0	0	0			250	150	The facility has sufficient number of functional electricity outlets to meet its	Access only to tap and filtered water	Technicians are available but significant time delays faced in access	3	0	0	1	Storage facilities are available and sufficent	4 5	0	0	0	1	1	0	0			Significantly Decreased	1 2 3	1	1	1	0	0
UTTARAKHAND	GOVERNMENT HOSPITAL	65	0	Yes	During the peak of the second wave	20	May	35	Significantly	1	2	5	Yes	1 3 4	1	0	1	1	0	0			630	300	The facility has sufficient number of functional electricity outlets to meet its	Access only to tap and filtered water	Technicians are available but significant time delays faced in access	3	0	0	1	Storage facilities are available but not sufficient for all devices	4 5	0	0	0	1	1	0	0			Significantly Decreased	1 3 4	1	0	1	1	0
WEST BENGAL	PRIVATE	0	3	Yes	Before the peak of the second wave		June		Significantly		0		Yes	1	1	0	0	0	0	0			0	0	The facility has sufficient number of functional electricity outlets to meet its	Sufficient access to distilled / sterile water	Sufficient number of technicians available in a timely manner	3	0	0	1	Storage facilities are available and sufficent	0	0	0	0	0	0	1	0			Facility requirements completely met	1	1	0	0	0	0
WEST BENGAL	GOVERNMENT HOSPITAL	0	3	Yes	Before the peak of the second wave	0	June		Completely	0	0	5	Yes	4	0	0	0	1	0	0			0	0	The facility has sufficient number of functional electricity outlets to meet its	Sufficient access to distilled / sterile water	Sufficient number of technicians available in a timely manner	3	0	0	1	Storage facilities are available but not sufficient for all devices	5	0	0	0	0	1	0	0			Facility requirements completely met	4	0	0	0	1	0
WEST BENGAL	GOVERNMENT HOSPITAL	2	0	Yes	During the peak of the second wave		March		Moderately	15	0	3	Yes	0	0	0	0	0	1	0					The facility has sufficient number of functional electricity outlets to meet its	Sufficient access to distilled / sterile water	Sufficient number of technicians available in a timely manner	3	0	0	1	Storage facilities are available and sufficent	0	0	0	0	0	0	1	0			Facility requirements completely met	5	0	0	0	0	1
WEST BENGAL	GOVERNMENT HOSPITAL	4	0	Yes	During the peak of the second wave	50	April	50	Significantly	50	15	45	Yes	1 2	1	1	0	0	0	0				50	Some elecricity outlets work but are not adequate for the number of devices at t	Sufficient access to distilled / sterile water	Sufficient number of technicians available in a timely manner	3	0	0	1	Storage facilities are available but not sufficient for all devices	5	0	0	0	0	1	0	0			Somewhat Decreased	1 2	1	1	0	0	0
WEST BENGAL	OTHERS	40	0	Yes	During the peak of the second wave		April		Significantly		7		Yes	1	1	0	0	0	0	0					The facility has sufficient number of functional electricity outlets to meet its	Sufficient access to distilled / sterile water	Sufficient number of technicians available in a timely manner	3	0	0	1	Storage facilities are available and sufficent	0	0	0	0	0	0	1	0			Somewhat Decreased	1	1	0	0	0	0
WEST BENGAL	OTHERS	2	0	Yes	During the peak of the second wave		April		Moderately		0		Yes	0	0	0	0	0	1	0			0		The facility has sufficient number of functional electricity outlets to meet its	Sufficient access to distilled / sterile water	Sufficient number of technicians available in a timely manner	3	0	0	1	Storage facilities are available but not sufficient for all devices	5	0	0	0	0	1	0	0			Not Changed at All	5	0	0	0	0	1
WEST BENGAL	GOVERNMENT HOSPITAL	4	0	Yes	During the peak of the second wave		April		Completely				Yes	1 2	1	1	0	0	0	0					The facility has sufficient number of functional electricity outlets to meet its	Sufficient access to distilled / sterile water	Sufficient number of technicians available in a timely manner	3	0	0	1	Storage facilities are available and sufficent	0	0	0	0	0	0	1	0			Facility requirements completely met	5	0	0	0	0	1
WEST BENGAL	OTHERS	5	0	Yes	During the peak of the second wave		April		Significantly		0		Yes	0	0	0	0	0	1	0					The facility has sufficient number of functional electricity outlets to meet its	Sufficient access to distilled / sterile water	Sufficient number of technicians available in a timely manner	3	0	0	1	Storage facilities are available and sufficent	0	0	0	0	0	0	1	0			Facility requirements completely met	1 2 3 4	1	1	1	1	0
WEST BENGAL	OTHERS	40	0	Yes	During the peak of the second wave	40	April	80	Moderately	20	20	100	Yes	1 2	1	1	0	0	0	0			359	50	The facility has sufficient number of functional electricity outlets to meet its	Sufficient access to distilled / sterile water	Sufficient number of technicians available in a timely manner	3	0	0	1	Storage facilities are available and sufficent	0	0	0	0	0	0	1	0			Somewhat Decreased	2 3	0	1	1	0	0
WEST BENGAL	OTHERS	2	0	Yes	During the peak of the second wave	1	March	4	Not at all	0	0	3	No	0	0	0	0	0	1	0			15	2	The facility has sufficient number of functional electricity outlets to meet its	Insufficient access to distilled / sterile water	Technicians are available but significant time delays faced in access	3	0	0	1	Storage facilities are available and sufficent	3	0	0	1	0	0	0	0			Not Changed at All	5	0	0	0	0	1
WEST BENGAL	GOVERNMENT HOSPITAL	2	5	Yes	During the peak of the second wave	25	March	20	Moderately	16			Yes	1	1	0	0	0	0	0					The facility has sufficient number of functional electricity outlets to meet its	Sufficient access to distilled / sterile water	Sufficient number of technicians available in a timely manner	3	0	0	1	Storage facilities are available and sufficent	0	0	0	0	0	0	1	0			Significantly Decreased	1	1	0	0	0	0
WEST BENGAL	GOVERNMENT HOSPITAL	10	0	Yes	During the peak of the second wave		March		Completely	0	1	25	Yes	1	1	0	0	0	0	0			0		The facility has sufficient number of functional electricity outlets to meet its	Sufficient access to distilled / sterile water	Sufficient number of technicians available in a timely manner	3	0	0	1	Storage facilities are available and sufficent	0	0	0	0	0	0	1	0			Significantly Decreased	1 4	1	0	0	1	0
WEST BENGAL	PRIVATE	5	0	Yes	During the peak of the second wave	10	April	50	Completely	0		25	Yes	2 3	0	1	1	0	0	0					The facility has sufficient number of functional electricity outlets to meet its	Access only to tap and filtered water	Sufficient number of technicians available in a timely manner	3	0	0	1	Storage facilities are available and sufficent	0	0	0	0	0	0	1	0			Facility requirements completely met	1 2	1	1	0	0	0
WEST BENGAL	PRIVATE	5	0	Yes	During the peak of the second wave	0	May	0	Completely	0	0	8	Yes	0	0	0	0	0	1	0			0	0	The facility has sufficient number of functional electricity outlets to meet its	Insufficient access to distilled / sterile water	Technicians are available but significant time delays faced in access	3	0	0	1	Storage facilities are available and sufficent	-888	0	0	0	0	0	0	1	insufficient stuff	Shortage of medical instruments	Not Changed at All	5	0	0	0	0	1
WEST BENGAL	OTHERS	5	20	Yes	During the peak of the second wave		March		Significantly		0		No	0	0	0	0	0	1	0					The facility has sufficient number of functional electricity outlets to meet its	Sufficient access to distilled / sterile water	Sufficient number of technicians available in a timely manner	3	0	0	1	Storage facilities are available and sufficent	0	0	0	0	0	0	1	0			Somewhat Decreased	5	0	0	0	0	1
WEST BENGAL	PRIVATE	5	0	Yes	During the peak of the second wave		April		Completely				Yes	1	1	0	0	0	0	0					The facility has sufficient number of functional electricity outlets to meet its	Sufficient access to distilled / sterile water	Sufficient number of technicians available in a timely manner	3	0	0	1	Storage facilities are available and sufficent	0	0	0	0	0	0	1	0			Facility requirements completely met	1	1	0	0	0	0
WEST BENGAL	GOVERNMENT HOSPITAL	4	0	Yes	During the peak of the second wave	100	April	100	Completely		25		Yes	1	1	0	0	0	0	0			100	100	The facility has sufficient number of functional electricity outlets to meet its	Sufficient access to distilled / sterile water	Sufficient number of technicians available in a timely manner	3	0	0	1	Storage facilities are available and sufficent	0	0	0	0	0	0	1	0			Significantly Decreased	1	1	0	0	0	0
WEST BENGAL	GOVERNMENT HOSPITAL	4	0	Yes	During the peak of the second wave	60	May	50	Moderately	20	0	25	Yes	1	1	0	0	0	0	0			0	0	The facility has sufficient number of functional electricity outlets to meet its	Sufficient access to distilled / sterile water	Sufficient number of technicians available in a timely manner	3	0	0	1	Storage facilities are available and sufficent	0	0	0	0	0	0	1	0			Significantly Decreased	1	1	0	0	0	0
WEST BENGAL	OTHERS	24	0	Yes	During the peak of the second wave		April		Completely		8		Yes	1	1	0	0	0	0	0					The facility has sufficient number of functional electricity outlets to meet its	Sufficient access to distilled / sterile water	Sufficient number of technicians available in a timely manner	3	0	0	1	Storage facilities are available and sufficent	0	0	0	0	0	0	1	0			Facility requirements completely met	1	1	0	0	0	0
WEST BENGAL	PRIVATE	0	3	Yes	After the peak of the second wave	30	May	50	Moderately	4	3	5	Yes	1 2 3	1	1	1	0	0	0			500	300	The facility has sufficient number of functional electricity outlets to meet its	Sufficient access to distilled / sterile water	Sufficient number of technicians available in a timely manner	3	0	0	1	Storage facilities are available and sufficent	0	0	0	0	0	0	1	0			Significantly Decreased	1 2 3	1	1	1	0	0
WEST BENGAL	GOVERNMENT HOSPITAL	2	0	Yes	After the peak of the second wave	40	April	90	Moderately	30	30		Yes	1 2 3	1	1	1	0	0	0			3500	1200	The facility has sufficient number of functional electricity outlets to meet its	Sufficient access to distilled / sterile water	Sufficient number of technicians available in a timely manner	3	0	0	1	Storage facilities are available and sufficent	0	0	0	0	0	0	1	0			Significantly Decreased	1 2 3	1	1	1	0	0
WEST BENGAL	GOVERNMENT HOSPITAL	5	0	Yes	After the peak of the second wave	40	May	80	Completely	30	2		Yes	1 2 3	1	1	1	0	0	0			150	40	The facility has sufficient number of functional electricity outlets to meet its	Sufficient access to distilled / sterile water	Sufficient number of technicians available in a timely manner	3	0	0	1	Storage facilities are available and sufficent	0	0	0	0	0	0	1	0			Facility requirements completely met	1 2	1	1	0	0	0
WEST BENGAL	OTHERS	2	0	Yes	After the peak of the second wave	10	March	30	Completely	3	0	5	Yes	1 3	1	0	1	0	0	0			70	30	The facility has sufficient number of functional electricity outlets to meet its	Sufficient access to distilled / sterile water	Sufficient number of technicians available in a timely manner	3	0	0	1	Storage facilities are available and sufficent	0	0	0	0	0	0	1	0			Facility requirements completely met	1 2 3	1	1	1	0	0
WEST BENGAL	GOVERNMENT HOSPITAL	5	0	Yes	After the peak of the second wave	50	May	70	Completely	10	3		Yes	1 2	1	1	0	0	0	0			400	153	The facility has sufficient number of functional electricity outlets to meet its	Sufficient access to distilled / sterile water	Sufficient number of technicians available in a timely manner	3	0	0	1	Storage facilities are available and sufficent	-888	0	0	0	0	0	0	1	Encrease Cylinder and increase Fire extinguisher	Shortage of medical instruments	Facility requirements completely met	1 2	1	1	0	0	0
WEST BENGAL	GOVERNMENT HOSPITAL	2	0	Yes	During the peak of the second wave	4	May	5	Moderately	3	0	21	No	1 2 3	1	1	1	0	0	0			903	500	Most electricity outlets do not work or are not adequate for devices to work	Sufficient access to distilled / sterile water	No technicians are available	1	1	0	0	Storage facilities are available but not sufficient for all devices	1 2 4	1	1	0	1	0	0	0			Facility requirements completely met	1 2 3	1	1	1	0	0
WEST BENGAL	GOVERNMENT HOSPITAL	4	0	Yes	During the peak of the second wave	5	May	20	Completely	6	2	17	Yes	1 2 3	1	1	1	0	0	0			500	200	The facility has sufficient number of functional electricity outlets to meet its	Sufficient access to distilled / sterile water	Sufficient number of technicians available in a timely manner	3	0	0	1	Storage facilities are available and sufficent	0	0	0	0	0	0	1	0			Facility requirements completely met	1 2 3 4	1	1	1	1	0
WEST BENGAL	GOVERNMENT HOSPITAL	5	5	Yes	During the peak of the second wave	45	April	50	Completely	0	2	50	Yes	2	0	1	0	0	0	0			35	35	The facility has sufficient number of functional electricity outlets to meet its	Sufficient access to distilled / sterile water	Sufficient number of technicians available in a timely manner	3	0	0	1	No storage facilities are available	0	0	0	0	0	0	1	0			Facility requirements completely met	1 2 3	1	1	1	0	0
WEST BENGAL	OTHERS	30	0	Yes	During the peak of the second wave	55	May	35	Completely	0	3		Yes	0	0	0	0	0	1	0					The facility has sufficient number of functional electricity outlets to meet its	Insufficient access to distilled / sterile water	Technicians are available but significant time delays faced in access	3	0	0	1	Storage facilities are available and sufficent	0	0	0	0	0	0	1	0			Facility requirements completely met	1 2	1	1	0	0	0
WEST BENGAL	OTHERS	2	0	Yes	During the peak of the second wave	2	March	3	Significantly	0	0	3	No	1 2 3 4	1	1	1	1	0	0			90	1	The facility has sufficient number of functional electricity outlets to meet its	Sufficient access to distilled / sterile water	Sufficient number of technicians available in a timely manner	3	0	0	1	Storage facilities are available and sufficent	0	0	0	0	0	0	1	0			Somewhat Decreased	5	0	0	0	0	1
WEST BENGAL	GOVERNMENT HOSPITAL	0	4	Yes	After the peak of the second wave	30	May	40	Significantly	12	2	15	Yes	1 2	1	1	0	0	0	0			1800	1000	The facility has sufficient number of functional electricity outlets to meet its	Sufficient access to distilled / sterile water	Sufficient number of technicians available in a timely manner	3	0	0	1	Storage facilities are available and sufficent	0	0	0	0	0	0	1	0			Significantly Decreased	1 2 3	1	1	1	0	0
WEST BENGAL	PRIVATE	0	4	Yes	During the peak of the second wave	40	March	60	Moderately	45	0	10	Yes	1 2 3 4	1	1	1	1	0	0			15	10	The facility has sufficient number of functional electricity outlets to meet its	Sufficient access to distilled / sterile water	Sufficient number of technicians available in a timely manner	3	0	0	1	Storage facilities are available and sufficent	0	0	0	0	0	0	1	0			Facility requirements completely met	1 2 3 4	1	1	1	1	0
WEST BENGAL	GOVERNMENT HOSPITAL	0	3	Yes	During the peak of the second wave	100	May		Completely	0		100	Yes	1 2	1	1	0	0	0	0			1000	410	The facility has sufficient number of functional electricity outlets to meet its	Sufficient access to distilled / sterile water	Sufficient number of technicians available in a timely manner	3	0	0	1	Storage facilities are available and sufficent	0	0	0	0	0	0	1	0			Facility requirements completely met	1 2	1	1	0	0	0
WEST BENGAL	GOVERNMENT HOSPITAL	0	4	Yes	During the peak of the second wave		March		Moderately		0		Yes	0	0	0	0	0	1	0					The facility has sufficient number of functional electricity outlets to meet its	Sufficient access to distilled / sterile water	Sufficient number of technicians available in a timely manner	3	0	0	1	Storage facilities are available and sufficent	0	0	0	0	0	0	1	0			Somewhat Decreased	5	0	0	0	0	1
WEST BENGAL	PRIVATE	0	3	Yes	During the peak of the second wave	4	April	10	Moderately	2	0	10	Yes	0	0	0	0	0	1	0			50	5	The facility has sufficient number of functional electricity outlets to meet its	Access only to tap and filtered water	Sufficient number of technicians available in a timely manner	3	0	0	1	Storage facilities are available and sufficent	0	0	0	0	0	0	1	0			Not Changed at All	5	0	0	0	0	1
WEST BENGAL	GOVERNMENT HOSPITAL	2	5	Yes	During the peak of the second wave	4	April	4	Significantly	1	0	10	Yes	1 2 4	1	1	0	1	0	0			80	40	The facility has sufficient number of functional electricity outlets to meet its	Sufficient access to distilled / sterile water	Sufficient number of technicians available in a timely manner	3	0	0	1	Storage facilities are available and sufficent	1 4 5	1	0	0	1	1	0	0			Facility requirements completely met	1 2 3	1	1	1	0	0
WEST BENGAL	GOVERNMENT- PHC/CHC	1	0	Yes	During the peak of the second wave	10	May	30	Moderately	8			No	1 2 4	1	1	0	1	0	0			650	500	The facility has sufficient number of functional electricity outlets to meet its	Access only to tap and filtered water	Technicians are available but significant time delays faced in access	3	0	0	1	No storage facilities are available	3 4 5	0	0	1	1	1	0	0			Significantly Decreased	1 2 3	1	1	1	0	0
WEST BENGAL	COVID CARE CENTER	5	0	Yes	After the peak of the second wave	30	April	50	Not at all	0	0	13	Yes	1 2	1	1	0	0	0	0			550	30	The facility has sufficient number of functional electricity outlets to meet its	Sufficient access to distilled / sterile water	Sufficient number of technicians available in a timely manner	3	0	0	1	Storage facilities are available but not sufficient for all devices	3 4 -888	0	0	1	1	0	0	1	Snake bite problem in hospital ground	Presence of snakes on hospital ground	Significantly Decreased	1 2 4	1	1	0	1	0
WEST BENGAL	OTHERS	2	0	Yes	During the peak of the second wave	8	April	8	Moderately	1	1	4	Yes	1 2	1	1	0	0	0	0			320	200	The facility has sufficient number of functional electricity outlets to meet its	Access only to tap and filtered water	Sufficient number of technicians available in a timely manner	1	1	0	0	Storage facilities are available and sufficent	0	0	0	0	0	0	1	0			Facility requirements completely met	1	1	0	0	0	0
WEST BENGAL	GOVERNMENT- PHC/CHC	0	4	Yes	During the peak of the second wave	2	May	4	Significantly	0	0	15	Yes	1 2	1	1	0	0	0	0			100	50	Most electricity outlets do not work or are not adequate for devices to work	Sufficient access to distilled / sterile water	No technicians are available	3	0	0	1	No storage facilities are available	1 3 5	1	0	1	0	1	0	0			Somewhat Decreased	1 2	1	1	0	0	0
WEST BENGAL	GOVERNMENT HOSPITAL	5	5	Yes	During the peak of the second wave	20	June	35	Significantly	11	0	24	Yes	1 3	1	0	1	0	0	0			10	4	The facility has sufficient number of functional electricity outlets to meet its	Sufficient access to distilled / sterile water	Technicians are available but significant time delays faced in access	3	0	0	1	Storage facilities are available but not sufficient for all devices	2 5 -888	0	1	0	0	1	0	1	OUT DOOR PROBLEM	Drainage/Outdoor issue	Facility requirements completely met	1 3	1	0	1	0	0
WEST BENGAL	PRIVATE	0	4	Yes	During the peak of the second wave	45	May	70	Completely	10	5	50	Yes	2 4	0	1	0	1	0	0			400	40	The facility has sufficient number of functional electricity outlets to meet its	Sufficient access to distilled / sterile water	No technicians are available	3	0	0	1	Storage facilities are available and sufficent	2 4 -888	0	1	0	1	0	0	1	Dranage problem	Drainage/Outdoor issue	Somewhat Decreased	1 2 3 4	1	1	1	1	0
WEST BENGAL	GOVERNMENT HOSPITAL	4	0	Yes	During the peak of the second wave	5	April	5	Completely	4	3	6	Yes	1 2 3	1	1	1	0	0	0			5	2	The facility has sufficient number of functional electricity outlets to meet its	Sufficient access to distilled / sterile water	Sufficient number of technicians available in a timely manner	3	0	0	1	Storage facilities are available and sufficent	2 4 -888	0	1	0	1	0	0	1	Medical requirement valo korta hoba	Shortage of medical instruments	Facility requirements completely met	1 2 3	1	1	1	0	0
WEST BENGAL	GOVERNMENT HOSPITAL	4	0	Yes	During the peak of the second wave	20	May	35	Completely	10	0	14	No	1 2	1	1	0	0	0	0			450	6	The facility has sufficient number of functional electricity outlets to meet its	Sufficient access to distilled / sterile water	Technicians are available but significant time delays faced in access	2	0	1	0	Storage facilities are available and sufficent	4 -888	0	0	0	1	0	0	1	Need waiting room for patient and need to maintain discipline in Hospital		Facility requirements completely met	1 2 3	1	1	1	0	0
WEST BENGAL	GOVERNMENT HOSPITAL	5	0	Yes	During the peak of the second wave	11	May	11	Moderately	7	2	25	Yes	1 2	1	1	0	0	0	0			55	5	The facility has sufficient number of functional electricity outlets to meet its	Sufficient access to distilled / sterile water	Sufficient number of technicians available in a timely manner	3	0	0	1	Storage facilities are available and sufficent	4 -888	0	0	0	1	0	0	1	All STAFE CRICES , MEDICAL INSTRUMENTS CRICES	Shortage of medical requirements and medical personnel	Facility requirements completely met	1 2	1	1	0	0	0
WEST BENGAL	GOVERNMENT- PHC/CHC	2	5	Yes	During the peak of the second wave	15	April	17	Significantly	8	2		Yes	1 2 4	1	1	0	1	0	0			400	8	The facility has sufficient number of functional electricity outlets to meet its	Sufficient access to distilled / sterile water	No technicians are available	3	0	0	1	Storage facilities are available but not sufficient for all devices	3 4 -888	0	0	1	1	0	0	1	Has no gate. So need to arrange main gate for Hospital		Facility requirements completely met	1 2 3	1	1	1	0	0
WEST BENGAL	GOVERNMENT- PHC/CHC	1	5	Yes	During the peak of the second wave	8	April	12	Completely	3	0	15	Yes	2 3 4	0	1	1	1	0	0			90	4	The facility has sufficient number of functional electricity outlets to meet its	Sufficient access to distilled / sterile water	Sufficient number of technicians available in a timely manner	3	0	0	1	Storage facilities are available and sufficent	2 4 -888	0	1	0	1	0	0	1	Need to make Toilet for Patient		Not Changed at All	1 3	1	0	1	0	0
[truncated: 18 more columns]
